# Supplementary material for: RUNX1 prevents oestrogen-mediated AXIN1 suppression and β-catenin activation in ER-positive breast cancer
Source: Nat Commun. 2016 Feb 26;7:10751. doi: 10.1038/ncomms10751 (PMC4773428; doi:10.1038/ncomms10751)
Supplement: Supplementary Data 1 — Genome wide expression microarray (Agilent) and somatic mutation data of breast invasive ductal carcinoma was downloaded from the TCGA Data portal (https://tcga-data.nci.nih.gov/tcga/). Level 3 somatic mutation data was used to determine RUNX1 mutation status of tumors and differential gene expression (Fold Change>1.2 p<0.05) was determined using ANOVA as implemented in Partek Genomics Suite 6.4. Positive and negative fold-change values represent up- or down-regulation in the 17 RUNX1 mutant tumors versus 389 RUNX1 ER-positive tumors without RUNX1 mutations. p values represent the statistical significance of the changes by ANOVA. [file ncomms10751-s2.xlsx]

## Sheet: S table 1
Supplementalry Data 1. Genes differentially expressed in 17 ER-positive RUNX1 mutant tumors versus 389 ER-positive tiumors without Runx1 mutations in TCGA breast cancer cohort (FC>1.2 p<0.05)
Gene Symbol	p-value	Fold change
	(RUNX1 mut vs wt)	(RUNX1 mut vs wt)
TFAP2B	0.0121388	3.75535
SLC1A1	0.0289986	2.1229
CYP4Z1	0.030122	2.30269
CLIC6	0.00319561	3.36271
MAOB	0.00468073	2.64996
PLA2G3	0.0255326	2.05043
CYP4F8	0.00710851	1.99875
CITED4	0.0480445	1.61191
TMPRSS3	0.0228302	2.01127
SLC5A1	0.000380443	2.98666
OMD	0.0143424	1.70886
EMX2	0.00153673	1.90963
TGFB2	0.00466768	1.86913
GHRH	0.00245987	1.84561
FHL2	0.00559152	1.87844
HSD17B2	0.0094699	2.23997
CLEC4D	0.0372507	-1.53553
DUSP4	0.0176575	1.72289
EGLN3	0.0196797	1.6363
CYP4F2	0.0271441	1.58383
C6orf126	0.010973	1.64285
STEAP1	0.0139725	1.77043
FST	0.0468244	1.40787
SFRP4	0.0173964	1.73123
PRELP	0.0128307	1.38307
ENOX1	0.0453797	1.4613
MUC1	0.0115483	1.75049
NOV	0.0173433	1.51948
RUNX1	0.0286953	1.45868
TMC5	0.0166538	1.72602
SPON1	0.0138496	1.76921
UNQ473	0.0323351	1.64627
EMX2OS	0.00267855	1.77366
MOCOS	0.0419725	-1.47853
GLIS3	0.0213793	1.41941
C5orf23	0.0097199	1.85883
CCRL1	0.0265292	1.56948
GPC4	8.09325e-05	2.44987
SH2D4A	6.73012e-05	2.47165
CORIN	0.0396608	1.50592
CNTN3	0.00660402	1.69655
ECM2	0.0174732	1.55887
SPAG6	0.0381248	2.08104
TMEM130	0.0143534	1.66836
PLCL1	0.0251391	1.54213
TXNDC3	0.00587824	1.5538
CYSLTR1	0.00179592	1.76676
ANKRD30A	0.00743462	2.79663
CMAH	0.0128526	1.47831
PEBP4	2.39312e-05	2.6681
CRAT	0.031337	1.45799
C1orf116	0.00281331	2.31443
HIST2H2AA3	0.0243345	-1.67945
RNF183	1.44407e-07	5.57401
ASZ1	0.000185551	-1.92709
SORBS2	0.0242031	1.73061
ACSM1	0.0369563	1.64252
NTN4	0.0243019	2.03339
FAP	0.0450582	1.47506
GAS1	0.0172991	1.71408
NYD-SP21	0.0482183	1.45481
EPHX2	0.00626929	1.73893
MAGEC1	0.034341	-1.59032
FIBIN	0.044968	1.40072
C6orf145	0.048552	1.24433
NFIA	0.0330346	1.46998
SSPN	0.0153565	1.48941
PAX6	0.0466075	-1.26083
CXCL12	0.0271446	1.493
TLL1	0.0175311	1.37058
PADI2	0.0196875	1.41807
ZFP36L2	0.0261745	1.47756
MGC87042	0.0137373	1.71222
C9orf68	0.00956293	1.64366
PHYHD1	0.00774318	1.75404
VSTM2L	0.00441466	2.00871
C8orf47	0.01667	1.93421
SERHL	0.047478	1.48244
STYK1	0.0436107	-1.65335
MNDA	0.0218117	1.50746
C4orf31	0.023325	1.60546
KCNJ3	0.000580099	-5.22719
GRAMD2	0.0115114	1.59122
C1QTNF5	0.0218326	1.36624
WISP3	0.0151932	2.01414
LOC388335	0.0452019	1.40543
GNG12	0.0322286	1.41518
PROM1	0.000121165	4.86409
PDLIM1	0.0218058	1.37291
PPP1R3B	0.0419433	1.33395
UBE2E3	0.019637	1.52952
FAM81B	0.0110749	2.24324
WFDC6	0.0173483	1.69995
MS4A7	0.044845	1.26737
SGMS1	0.0424331	1.23966
HGD	0.049831	-1.82457
C3	0.00598989	1.64537
ANKRD43	0.0229088	2.24245
TP63	0.0392112	1.60833
GADD45G	0.00854403	1.37871
RASL11A	0.0205705	1.47758
TNN	0.0395334	1.73029
CLEC5A	0.0486196	1.33487
NOSTRIN	0.0345212	1.43128
SLC34A2	0.0192507	1.54353
CYBRD1	0.0253049	1.66315
ASAH1	0.000982841	1.7047
SPAG17	0.00190867	2.35347
MMP2	0.0134425	1.50123
DBI	0.0296483	1.31265
SLC1A4	0.0359493	1.304
LIMCH1	0.020435	1.61882
ZNF503	0.0218509	1.48923
SCN2B	0.00126877	1.52766
LAYN	0.0353061	1.31763
AGPAT5	0.0133634	1.27331
PGDS	0.0388785	1.36133
DNAH7	0.0277777	1.41153
ADAMTSL2	0.026927	1.23215
KLK11	0.0430903	2.21246
P2RY13	0.00162832	1.55693
C1orf115	0.01118	1.66574
RBPMS	0.00201498	1.45044
PODN	0.00968089	1.34591
GHRL	0.00729244	1.49324
PIH1D2	0.0293415	1.459
PMP22	0.0436679	1.35637
PDCD4	0.0309388	1.35142
OGN	0.0418883	2.00417
RECK	0.0400145	1.28456
DUSP27	0.0371092	1.27603
P4HA3	0.0440383	1.35402
MGP	0.015164	1.47661
FLRT2	0.0191472	1.49406
C1QTNF3	0.0246909	1.62328
SLC25A37	0.0410673	1.20828
TGFBR1	0.0208375	1.33666
CYP4F12	0.0451023	1.37835
CLRN3	0.0470315	1.38149
OBP2A	2.32425e-05	3.08396
PTPRD	0.0249117	1.36588
OBFC2A	0.0200902	1.3917
HTRA1	0.0209996	1.44179
CNN3	0.0292039	1.39401
PTHR1	0.0304056	1.33189
GGTA1	0.0409544	1.52461
TBX5	0.00015755	1.65623
LOC493869	0.0064834	1.58647
LRRC31	0.0106495	2.30029
TMEM159	0.018259	1.31216
RAB3D	0.0382613	1.22013
CYB5R2	0.0211653	1.52479
CNGA1	0.00138332	1.99267
SORCS2	0.012186	1.70123
CNKSR3	0.022635	1.59694
LTBP2	0.0482493	1.27333
FAM26E	0.041968	1.3041
CDC42EP2	0.00342086	1.37055
FAM46D	0.0172569	1.3255
FZD1	0.0182862	1.34202
MFGE8	0.0399216	1.32809
ARFGAP3	0.044869	1.27209
FUT10	0.017164	1.24499
GREM2	0.0181814	1.45496
TAC1	0.0227199	1.68787
FBXO16	0.0426816	1.51149
SLC44A3	0.0109	1.51577
RPESP	0.00413975	3.32546
ATP8B4	0.0103642	1.43124
BHLHB3	0.0255633	1.57569
FMOD	0.00298238	1.53081
FKBP7	0.0387804	1.27748
SH3YL1	0.0125705	1.3088
GALNT7	0.0383532	1.40621
PRICKLE2	0.00877793	1.50154
FAM46B	0.0257619	1.62951
ENTPD3	0.00820381	1.87388
SORCS3	0.000942644	1.70525
TRIM58	0.0320161	1.74896
KBTBD3	0.0295628	1.3261
PRKD1	0.00693928	1.55126
CYTL1	0.0238804	1.41682
TTC12	0.0123262	1.43733
MGC24103	0.0101283	1.57506
ZFPM2	0.0319033	1.37705
DACT3	0.00435068	1.42144
PPFIBP2	0.00903532	1.34561
TSPAN15	0.0155688	1.40469
SASH1	0.00712434	1.57629
C20orf82	0.0433133	1.53467
MFAP4	0.029149	1.68129
ZNF659	0.0125139	1.87486
RSPO1	0.0209721	1.51714
ARHGAP20	0.046904	1.26905
RAI16	0.0237806	1.22587
C1QTNF7	0.00269459	1.7559
RHOBTB2	0.0398297	1.22196
REEP6	0.0230763	1.62191
INTS10	0.0282044	1.21877
LOC162073	0.0298046	1.35994
LY75	0.0296043	1.5568
CSF2	0.0315273	-1.29216
SLC36A4	0.0314739	-1.33381
SCYL3	0.0178326	1.23939
MAK	0.00662908	1.6172
KIF13B	0.00406793	1.47666
EEF1B2	0.00224717	1.26894
IFNGR1	0.0149841	1.26565
HLA-DOA	0.0483071	1.21772
ADAMTSL4	0.0241548	1.31559
P2RY12	0.000649632	1.81894
ZNF596	0.0179346	1.34555
KERA	0.0383054	1.3354
ZNRF2	0.0164791	1.27384
ITGAM	0.0404458	1.2645
GUCY1A2	0.00758132	1.50175
GALNT10	0.00726265	1.3149
HIST1H3G	0.0370882	-1.25551
ARL4A	0.0311814	1.3744
CEACAM1	0.0374937	1.4805
FARP1	0.00391491	1.41115
WNT5A	0.0306267	1.67204
ANXA13	6.2418e-05	2.03012
DOK5	0.0345592	1.37486
NRXN3	0.0495998	-1.68255
FAM70A	0.0404103	1.40121
OBP2B	9.26636e-07	3.08975
RPL10L	0.00575524	1.27353
ANGPT2	0.00358533	1.29869
MAP3K6	0.0484329	1.20536
NEFL	0.01237	1.5618
FDXR	0.0225854	-1.33062
DOCK8	0.0145366	1.39106
LMOD1	0.0176978	1.32103
KIAA0040	0.0131362	1.40642
TMEM133	0.0455845	1.32729
CFI	0.0376716	1.44895
FLNA	0.0182506	1.36422
SMOC2	0.0193509	1.31545
TSPAN6	0.000292987	1.93207
GRIK2	0.00459881	-1.32079
DDR2	0.0456783	1.34602
DRAM	0.0262501	-1.34479
ZFHX4	0.0418429	1.43607
FBLN1	0.00392566	1.39247
CSDC2	0.0214367	1.21406
TEKT5	0.0104289	1.37143
PRLR	0.0145969	1.4273
FXYD6	0.0446539	1.2567
RDH10	0.0400046	1.37434
PART1	0.0474169	1.34857
CXCL14	0.0206164	1.71852
CLEC11A	0.0467963	1.24439
TGFB1I1	0.01637	1.35759
RBMS1	0.0258328	1.34041
C2orf32	0.0254004	1.35602
C21orf63	0.043649	1.38516
HIC1	0.00747027	1.29902
HIST1H2AM	0.0311919	-1.50335
ZNF415	0.0283324	1.44079
RAI2	0.0151232	1.69459
LDHC	0.0231227	-1.96221
BHLHB5	0.0135653	1.39718
OTX1	0.0307464	-1.29226
MYBPC2	0.0273117	-1.32646
HIF1A	0.0241133	1.45398
NAALADL1	0.0224055	1.27302
ABAT	0.0216668	1.62634
COMMD6	0.00781961	1.27664
PIK3C2G	0.0167817	1.88104
SHE	0.0072296	1.37687
TFEB	0.0278576	1.2258
CLN8	0.0189834	1.25318
HIST1H2AD	0.0127049	-1.54679
SLC35F5	0.0210268	1.2334
OXCT2	0.00108072	1.58116
PDGFC	0.0211756	1.37526
MOBKL2B	0.0376753	1.36635
ZYX	0.0391383	1.2566
CREB3L1	0.00265544	1.49648
COL3A1	0.0301278	1.28521
RP13-347D8.3	0.000850237	1.8218
CCDC19	0.0227309	1.54565
TBX18	0.0352658	1.33717
C21orf34	0.0165475	1.54366
ZNF395	0.00379007	1.39967
LEPROTL1	0.0176548	1.27006
LOC338328	0.0443848	1.21402
TTC23	0.00837558	1.34951
EGR3	0.00184975	2.32378
PHLDB2	0.0325927	1.40991
TMEM123	0.0387572	1.25554
HIST1H1E	0.0201296	-1.59345
GLTSCR2	0.00454757	1.3172
TMEM64	0.0279943	-1.7423
UNQ6490	0.0432747	1.24606
EEF1G	0.029733	1.21271
MOSC2	0.0179892	1.42389
ADCY4	0.0220245	1.25222
C14orf149	0.00703672	1.25523
UBXD6	0.00956639	1.4383
TLR7	0.0353482	1.36831
HLA-DPA1	0.0327693	1.24021
MTUS1	0.0133867	1.34437
THSD1	0.0216607	1.26692
C5orf29	0.00662589	1.70325
KCNMB1	0.0179866	1.24113
LOC26010	0.00262884	1.49495
TEKT3	0.0247022	1.57504
ADHFE1	0.0267588	1.43271
HMGCS2	0.00179465	1.9855
RCBTB2	0.00655456	1.35205
LHX9	0.040876	-1.26604
MTMR9	0.0184832	1.21831
ENTPD4	0.00482111	1.30682
P2RY5	0.00768012	1.36945
MRPS30	0.0102441	-1.72385
KCTD1	0.00585085	1.43073
LRP1	0.0236938	1.20595
PLD2	0.0413945	1.22873
SLC40A1	0.000312343	2.46964
SYTL3	0.00918066	1.3843
MIA3	0.0156082	1.29839
CYP4F22	0.0376471	1.48069
MAMDC2	0.022037	1.53615
PLA2R1	0.000929732	1.49199
CPXCR1	0.0441977	-1.25662
LEPREL1	0.0138458	1.36591
SH3D19	0.0484278	1.2268
PNKD	0.0129498	1.23252
PGLYRP2	0.00642157	2.09622
F12	0.022006	1.60982
THEX1	0.00564284	1.53749
GOLM1	0.00584968	1.673
CX3CR1	0.000798454	2.01952
DKK4	0.0305023	1.41065
PDE4B	0.00738905	1.7607
EDG2	0.00565285	1.54803
HIST1H3D	0.00241703	-1.61095
NAP1L3	0.00832796	1.57613
LILRA2	0.0493554	1.25013
GPR65	0.0499298	1.45307
CST4	0.0284051	1.58012
ANGPTL1	0.0352833	1.47291
EFNA4	0.029444	1.40361
HIST1H3H	0.0151486	-1.59366
CISH	0.00688417	1.4317
MRGPRF	0.0489913	1.20892
PDE6H	0.0180845	-1.32633
PIWIL4	0.0258154	1.38516
TMEM119	0.0093235	1.37254
SHROOM1	0.011325	1.90771
CYP2C19	0.00279793	-1.29667
SELE	0.0321299	1.79589
GPR141	0.0147138	1.26709
GPR34	0.032184	1.57716
CTSL2	0.0244443	-1.50306
PAQR8	0.0309232	1.2482
AMAC1L2	0.0368343	1.2175
OR10AD1	0.0450489	-1.22689
ACVR1	0.0314972	1.20066
TBC1D8B	0.00148411	1.44513
PLEKHC1	0.0287783	1.33192
HIST1H2BN	0.0366647	-1.34384
LILRA4	0.0418683	1.38482
ACTA2	0.0480697	1.24404
LOC91893	0.0131482	1.28698
RFTN2	0.0221831	1.42074
C15orf33	0.0275942	1.38114
PLB1	0.0498117	1.21946
C12orf54	0.0117066	1.55167
SLC25A12	0.0195527	1.2424
IFT140	0.0247197	1.26092
STMN2	0.0454246	1.41332
C6orf165	0.0324775	1.54263
FAM83B	0.0219417	-1.79416
HSPG2	0.0327529	1.2029
ELN	0.00294519	1.61857
RPL9	0.0284655	1.21337
TNFRSF19	0.00804719	1.63645
TSHZ2	0.0441865	1.40694
RPL3	0.00405094	1.28255
ARHGEF10	0.0241946	1.28025
GAS7	0.0443566	1.28234
LRRC32	0.0444356	1.22949
TANC1	0.0192558	1.3097
TRPC6	0.00673442	1.50126
TUBA3D	0.0270974	1.36975
PDZD2	0.0201841	1.50397
C5orf13	0.00581327	1.41804
C1orf26	0.00637005	1.23102
GPRC6A	0.0227939	-1.37469
DOCK4	0.0285846	1.24434
CNOT7	0.0408419	1.2087
DTX4	0.00247477	1.44087
ENPP3	0.0372057	1.42161
CCL27	0.0413632	1.21492
FHL3	0.0110124	1.27761
RORC	0.000970343	1.60052
EEF2K	0.0101831	1.25314
PSME2	0.0411909	-1.28376
PKDREJ	0.00520834	1.30298
RAB19	0.0112069	-1.31539
MATN3	0.0192526	1.70772
PLEKHA4	0.00649922	1.56726
HOXD3	0.0345785	1.33487
SPARCL1	0.0226275	1.27578
RAB33B	0.00623731	1.24704
KDELC1	0.0298421	1.31695
TNFSF11	0.0296919	1.64154
NKAPL	0.0144991	1.40832
ATP7B	0.0328833	1.45379
DGKH	0.0431534	1.28698
OAT	0.00959317	1.42983
LOC402176	0.00330568	1.37228
TRIM36	0.0196452	-1.89383
DOPEY2	0.0177554	1.31083
MFSD2	0.0249578	1.44231
BTBD8	0.0298189	-1.30099
PPP2CB	0.024387	1.29415
DNAJC3	0.0296615	-1.2334
ARL6IP5	0.00645213	1.27028
FCER1G	0.0307748	1.2364
MIR16	0.0101928	1.21497
HIST2H2AB	0.016395	-1.29315
UNQ6190	0.00489557	1.29247
LMO4	0.0369734	1.49944
RBMY2FP	0.00119709	-1.50998
HIST1H1D	0.0171726	-1.58425
ORAI3	0.0183583	1.24018
LRIG1	0.0128249	1.45062
BNC2	0.0319937	1.41224
RPL27	0.0114425	1.22851
BDNF	0.0467931	-1.60363
CDH22	0.0292568	1.37451
BAAT	0.00614579	-1.23825
ARV1	0.0160695	1.26676
S100A11	0.00283266	1.39833
EFNA3	0.0220575	1.43859
RPS15A	0.00385546	1.243
SGCE	0.0325016	1.61778
QSOX1	0.0269038	1.35689
CALML4	0.0200979	1.44767
RNF175	0.033689	1.32426
ZNF568	0.0125536	1.27649
LTC4S	0.0298655	1.21414
OAZ3	0.00296216	1.46949
FAM7A1	0.024764	1.32298
RPS27	0.00908657	1.23917
TYROBP	0.0291349	1.20585
HIST1H2AB	0.00233666	-1.56409
SEPT 8	0.0203786	1.22765
hCG_2004593	0.0294888	1.21376
DCHS1	0.0164786	1.29446
PPP2R2A	0.0138941	1.31261
FOXD2	0.0351439	-1.41661
C16orf74	0.0295317	-1.41402
DCLK2	0.00469552	1.26642
C12orf34	0.0124912	-1.39292
HIGD1B	0.0495352	1.27479
TTLL4	0.0185138	1.26879
GPR161	0.0271838	1.31302
EIF3EIP	0.0198157	1.21069
VPS36	0.0254255	1.20652
PRKG2	0.0279115	-1.33652
GPD2	0.0292635	-1.34963
AHR	0.000476231	1.61648
TRIM46	0.00214902	1.2986
CTDSPL	0.00211219	1.34077
LOC554174	0.0338966	-1.24781
LOC151300	0.00665952	-1.36475
EIF4E3	0.0186809	1.2907
KIT	0.0125256	1.97298
SPRED1	0.000461544	1.53762
CLDN8	0.0318581	1.98354
RNF144B	0.0194897	1.34292
MMP23B	0.0306361	1.41782
RPL31	0.0331847	1.20903
LILRA1	0.00917749	1.23335
C10orf56	0.00976007	1.35155
BPESC1	0.0205409	-1.21604
CA11	0.0151464	-1.38167
MORC4	0.00745259	1.30265
BIN3	0.0280778	1.20491
GRM1	0.00479049	1.30269
TNFSF15	0.0431929	1.31807
RBM7	0.0334392	1.31842
H2AFX	0.00324854	-1.33939
RAB25	0.00639153	1.26997
CUBN	0.00872585	1.20806
C10orf32	0.0186515	1.29034
BRI3BP	0.00215418	-1.37718
PDLIM7	0.0248543	1.20138
RPS27A	0.00461769	1.26569
SNX10	0.00443483	-1.54455
OR1J4	0.0189882	-1.48325
PPP1R1B	0.000592457	2.48761
DFNA5	0.0203655	1.36545
VAMP8	0.0188729	-1.21157
DNAH5	0.011875	1.50321
HIST1H2BH	0.00622369	-1.52192
ADAMTS8	0.0147641	1.52904
CEACAM3	0.0388263	1.51421
ST5	0.0329635	1.26726
TIGD3	0.0151919	-1.35835
ARHGAP24	0.0388296	1.2849
SCARF1	0.0180537	1.23502
CHRNA6	0.0104377	1.43217
HIST1H2AI	0.00105171	-1.71231
ZMYND12	0.0228767	1.48561
HIST2H2AC	0.00233925	-1.46897
KIAA1432	0.00715978	1.35993
RPL21	0.00396724	1.30367
FMO9P	0.00185218	1.5446
PLD4	0.0100368	1.40575
VAMP1	0.0457399	1.23322
FKSG2	0.0433468	1.23241
TTTY12	0.0272653	1.28067
GYPA	0.0356806	-1.23338
ZNF238	0.00228777	2.46929
MRRF	0.017782	1.20394
RFX3	0.00597158	1.33951
HIST2H2BE	0.0307445	-1.41709
OCLM	0.00681231	1.34186
FAM26A	0.0190526	-1.3409
HAAO	0.00690736	1.2708
AP4S1	0.00512202	1.24697
HIST1H2AL	0.000364145	-1.5644
PTK7	0.0442027	1.34802
LOC400566	0.0315355	1.37993
ZNF491	0.0172824	1.24725
DUSP23	0.0177153	1.23592
PCF11	0.00260512	1.36444
ASPH	0.0401122	1.46067
GALR1	0.0148852	-1.33519
CYGB	0.0171537	1.2684
RBM13	0.0253382	1.24439
HIST1H2BD	0.0313332	-1.41647
HIST1H3B	0.000835613	-1.45597
FLJ25439	0.0367924	1.2843
HSD11B1L	0.0465713	1.24922
HIST1H2AH	0.00284565	-1.61745
LRG1	0.0181767	2.10077
KIAA0355	0.00090836	1.24237
SPG20	0.0278885	1.37358
RHD	0.0369054	-1.24691
CXorf42	0.0301666	-1.22804
POR	0.0310759	-1.20331
GNG7	0.0455917	1.2586
GPC3	0.0217119	1.66277
PAOX	0.0318632	-1.20257
C20orf200	0.0219807	-1.20728
MED12L	0.0319983	-1.26077
C14orf45	0.0396254	1.34474
SIX5	0.00235951	1.30111
MYO5A	0.00563623	-1.32144
TPT1	0.0267959	1.2305
RPS3A	0.0449743	1.20046
MGC29891	0.0290868	1.29025
SESN2	0.0226222	-1.20476
LRRC40	0.00805205	1.20425
RPS18	0.0183281	1.23321
C1orf192	0.0102389	1.55384
ID4	0.046203	1.68463
FLJ44379	0.0240358	1.72416
GBGT1	0.0445254	1.21701
SAMD5	0.0475026	1.48884
STAB2	0.00377066	1.48027
ADAM28	0.0149169	1.38536
RAB4A	0.00959919	1.2804
CACNA1G	0.012337	1.20331
SCAND1	0.0138297	-1.23311
EFHC2	0.0159754	1.56077
S100A13	0.0480023	1.27874
TPP1	0.0186336	1.20107
FMR1	0.00616768	-1.24442
GSPT2	0.0400447	1.31196
ZIM3	0.00483125	1.28585
PPP1R3D	0.0338092	-1.39563
PLA2G12B	0.0146999	-1.22834
HIST1H2BE	0.0471294	-1.39861
ATP5H	0.0137832	-1.26433
TMEM77	0.0273094	1.23882
SBF2	0.0247052	1.33976
FAM50A	0.0100403	-1.21499
DMRT3	0.0152689	1.32695
QKI	0.0101042	1.24907
KRTAP4-14	0.0405524	-1.20087
PDZRN3	0.00990372	1.26669
HIST1H2BO	0.0494185	-1.34718
CLEC9A	0.0405543	1.43283
KLF3	0.000671432	1.25033
UAP1L1	0.0279424	-1.24908
ENAH	0.00587957	1.35267
ITPR3	0.00898392	-1.28545
MRPS21	0.0223355	1.2543
NUP133	0.0121571	1.26047
HIST1H2BB	0.0481458	-1.37477
TBX19	0.0314186	1.20189
MAPK8IP2	0.0144198	-1.46995
C12orf51	0.0268307	-1.34008
MGC27348	0.00292012	1.23623
UBL3	0.00407962	1.34582
ANGEL2	0.013635	1.21583
RPS25	0.0193388	1.23531
MORC3	0.00209338	1.2312
NELL2	0.0148514	-2.516
GALNTL1	0.0463162	1.5742
SFTPA1	0.000278917	-1.46987
CITED2	0.00605612	1.44241
SMO	0.0329318	1.41538
LOC152586	0.0132897	1.30603
S100A1	9.84669e-06	1.78368
REXO2	0.0387161	1.22613
HIST1H2AK	0.00104248	-1.51425
CENPO	0.0342046	-1.29138
EBP	0.030758	-1.21683
SPEF1	0.0161062	1.33636
SLC35A1	0.0490559	1.20967
PCBD1	0.0468692	1.2054
CCDC136	0.0162833	-1.26294
NEUROD2	0.00142615	1.20164
ARMCX3	0.0297859	1.25232
CRTAP	0.00341007	1.25293
FGF20	0.00285841	1.47245
CLEC16A	0.0224533	1.21235
hCG_18290	0.00118499	1.3
RPL5	0.022739	1.21527
RAB37	0.0483152	-1.23124
MGC33657	0.0211779	1.42971
ALX1	0.0465495	-1.22014
C6orf120	0.00892849	1.2035
F8A1	0.0126088	-1.23081
LOC253970	0.0365345	-1.24348
RPS6	0.0031663	1.31762
FLJ14107	0.000382327	1.26063
SUMF1	0.0266123	1.25396
WDR78	0.0181845	1.48889
GDA	0.0290701	-1.20675
OR7E24	0.0241242	-1.27218
PFN4	0.0494513	-1.24759
ROR2	0.045549	1.322
KIAA0513	0.0293025	-1.22627
SLCO6A1	0.0432575	-1.35874
IL12A	0.00125173	1.68313
OLFML3	0.0119265	1.45501
ZNF471	0.00324082	1.77094
CD164	0.00947714	1.27805
OR2W1	2.53169e-05	1.45743
C6orf12	0.0182076	-1.26253
RPS4X	0.00069593	1.34846
RAB36	0.0400149	1.54738
GALK1	0.0460089	-1.26246
C17orf78	0.0393952	1.27799
HIST1H2BF	0.0330528	-1.42389
SEC16B	0.0202415	1.20152
RPL26	0.0247098	1.23411
RPTN	6.88321e-05	-1.76069
HIST1H3F	0.0184416	-1.27491
HIST1H2BI	0.0348902	-1.41563
CBLN4	0.0462295	1.35203
SLC46A2	0.0136031	1.35317
P4HB	0.0146534	-1.27346
FLJ25404	0.00192466	1.2603
LOC284352	0.00494167	-1.23886
SLC12A8	0.0488585	1.27881
LPP	0.00615885	1.29283
IQCK	0.00912494	1.35509
AK1	0.0164675	-1.21238
GYLTL1B	0.0368337	1.40767
HIST2H3C	0.0291951	-1.23921
XKR5	0.00289296	-1.27381
C1orf100	0.000586276	-1.43611
A2ML1	0.0387261	-1.25594
ANKRD15	0.0132454	1.42771
USPL1	0.0343393	1.21042
SEMG2	0.035145	-1.2496
C5orf33	0.0306847	1.24191
CA1	0.0276977	-1.20008
CRY2	0.0099508	1.23209
CKS2	0.0282759	-1.34559
ROD1	0.00430829	-1.22095
HIST1H2BL	0.0442453	-1.38163
FBXL3	0.0299701	1.257
UGCG	0.049817	-1.47869
SNX22	0.020732	-1.20377
RPL32	0.000526291	1.31803
IFNA10	0.0296117	1.3949
LOC92017	0.0137571	1.20568
RPS8	0.0111457	1.24616
UFC1	0.0442299	1.21963
CNTN1	0.0250016	1.26858
EFCAB1	0.0236203	1.57751
FAM102A	0.0479073	-1.21383
C9orf70	0.00735995	-1.21141
GPR124	0.0431767	1.26636
KLHL9	0.0123953	1.33007
ZNF423	0.00293622	1.6327
IL31RA	0.0114986	-1.21976
IFNGR2	0.00465786	1.24429
FBXL21	0.0108131	-1.50925
GCH1	0.0152393	-1.32204
GAS2L2	0.0390309	1.29377
IL11RA	0.0178468	1.31011
HIST1H1C	0.0285456	-1.85115
MID1	0.00196084	1.77017
UAP1	0.044509	1.24747
KRT12	0.0399981	1.33654
LIN54	0.00723007	-1.22719
MGC10701	0.00700916	1.29773
DDX6	0.0180921	-1.23927
BDP1	0.027507	-1.28241
RPL29	0.0036704	1.31791
CRKL	0.0393347	1.20258
OSGEPL1	0.0140955	1.24311
IL20RA	0.0469769	1.84311
C9orf86	0.000471504	-1.36121
ARMCX2	0.0220781	1.54757
C7orf55	0.027979	-1.26605
LOC728131	0.00165608	1.34131
ELOVL7	0.0448343	-1.42445
ACOX1	0.00538658	-1.25597
CHD6	0.0471182	-1.24337
NR2C1	0.0303715	-1.22577
PEX11B	0.00728818	1.22831
DNTT	0.0165915	-1.22215
FAM111B	0.0271849	-1.6099
GABRG3	0.00391452	-1.44356
C20orf85	0.00951568	2.23623
KIAA1505	0.0378242	1.35834
APOH	0.00988407	-1.31514
KLHDC7B	0.0143148	-1.80568
ZMAT5	0.0263857	1.20344
FLJ13305	0.0378436	-1.3597
HIST1H2AG	0.00277298	-1.59271
C1orf113	0.0111351	1.44652
C17orf77	0.0142844	1.23451
HHIP	0.0313757	-1.25102
SLC3A2	0.0473215	-1.21013
C5orf36	0.0489731	1.2653
LGTN	0.0206493	1.25642
ASAHL	0.00808529	-1.32006
CDK5RAP2	0.0152866	1.21943
BCAP31	0.0242428	-1.20059
SELENBP1	0.0229435	1.34368
SLC6A1	0.0149247	1.26612
BMP3	0.0176842	1.24708
C14orf122	0.0409537	-1.21824
SSX2	0.0283475	-1.28978
CHN2	0.0468414	1.40494
ENPP6	0.000640421	1.51024
LBX2	0.0377887	-1.26232
ETFB	0.0206139	-1.32066
C10orf11	0.0482976	1.35652
PRTG	0.0053212	-1.40292
SCYL1BP1	0.0189008	1.23857
CRB1	0.0247501	1.39624
MYEOV	0.0295644	-1.46422
STXBP6	0.0397772	1.40083
PSMA5	0.00696917	-1.20625
BTN2A2	0.0275066	-1.23138
ACTBL1	0.035585	-1.70532
CPB2	0.0245458	-1.32939
MRGPRX2	0.00145725	1.20167
CHD1L	0.0336233	1.2251
NKX6-1	0.0351882	1.30627
MAGEB2	0.00423576	-1.36808
TCEAL7	0.00244717	1.79249
HN1	0.0292571	-1.36313
CHSY1	0.0242549	1.28475
MUM1	0.00453551	1.21029
JMJD2A	0.0479322	-1.23816
ZNF420	0.0287479	1.31325
DEF8	0.0119901	-1.244
POLE4	0.0285939	-1.24005
LLGL2	0.0120581	-1.34596
LCE3A	0.00431307	1.26229
HIST1H3C	0.0320862	-1.23454
PCYT1A	0.0171736	-1.24441
RPL11	0.00998955	1.24513
ZNF367	0.00155934	-1.39309
FLJ44635	0.00912711	1.28626
ESRRG	0.016493	1.71072
CTCFL	0.0273392	-1.42411
CYP21A2	0.0157552	1.56627
DPPA2	0.0496903	-1.26643
TMEM189	0.0160068	-1.34522
IL17RD	0.00374368	1.6172
HSH2D	0.0359466	-1.64215
GPLD1	0.00438451	-1.48381
PRSS2	0.0306442	-1.36891
GCG	0.0168694	1.34184
CXorf45	0.032053	1.27716
FZD10	0.0448009	1.61495
OSBP2	0.0167777	-1.2921
HTATIP2	0.00162296	-1.53056
TRIM7	0.0474782	-1.38916
TXLNB	0.00675673	1.57475
FAM102B	0.0347493	-1.30095
ZNF781	0.0135909	1.31195
IGF2BP2	0.0433708	-1.2581
PCDHAC2	0.00197862	-1.46015
LANCL2	0.0158672	-1.20984
PTDSS1	0.0373073	-1.23043
HYMAI	0.00137827	1.56026
PCSK1	0.0424414	-1.83169
HDAC1	0.00532724	-1.27363
CHCHD2	0.0062153	-1.24154
HEATR3	0.0407118	-1.24888
CAMKV	0.0007779	-1.36078
NUP85	0.029191	-1.21919
SLC4A10	0.0225522	-1.33556
ARHGAP5	0.0382968	1.25861
PITPNM3	0.000695249	-1.47783
RAPGEF4	0.00457718	1.51955
RPL10A	0.00141175	1.30584
DERL1	0.0452617	-1.23333
EPHB3	0.0221328	1.31304
NDUFA10	0.0118638	1.26193
RPS7	0.0111717	1.23025
MDM2	0.0147514	-1.31048
FAM83A	0.0288957	-1.52468
DDHD1	0.00971829	-1.2236
VPS45	0.00173113	1.309
C20orf52	0.0288356	-1.26073
GAL3ST4	0.0467159	1.20489
FLJ40298	0.0402585	1.45522
RPN2	0.0269453	-1.23168
RP11-298P3.3	0.0297433	1.24741
SCAMP5	0.0143144	-1.45165
HYPE	0.0207032	-1.2991
CAMKK1	0.000389526	1.36296
OR1G1	0.0308838	-1.30231
RHBDD2	0.0101883	-1.24422
FOXL2	0.0153038	-1.39528
MAP3K7IP2	0.0247037	1.2368
SLC6A15	0.00674291	-1.3733
NME7	0.00561553	1.34233
SIRT7	0.020899	-1.24977
CEP250	0.0329393	-1.20836
ZNF485	0.0105791	1.37189
PIGM	0.0280885	1.22445
SLC25A18	0.0206759	1.63818
PCDH18	0.0335686	1.43275
IMPDH2	0.0218415	1.29159
PXDNL	0.0382944	-1.60988
TMEM54	0.0035179	-1.34122
GLE1L	0.0228067	-1.21581
PACRG	0.0485898	1.33913
ONECUT1	0.0301535	-1.29057
HIST1H2BJ	0.0188571	-1.31772
TTMA	0.00828459	-1.22077
HIST1H4H	0.0216109	-1.53225
ZNF213	0.00228698	1.2768
WBP5	0.0146452	1.46552
HIST1H4K	0.0476095	-1.41643
TDG	0.012341	-1.20478
GPR21	0.0389738	1.21482
GOLPH3L	0.0473867	1.27731
ZNF776	0.0211342	-1.22034
RP4-692D3.1	0.0322052	1.40719
DAZ1	0.0123911	-1.20621
RRM2B	0.048289	-1.26757
CYB561	0.0350936	-1.30186
15E1.2	0.0441785	-1.22816
MAPKAPK3	0.0109516	1.22595
ICT1	0.0265925	-1.24967
CCDC137	0.0157899	-1.292
STXBP4	0.0384299	-1.27659
MTPN	0.0441901	-1.21219
ACOT11	0.00532042	-1.23608
MAB21L1	0.0257733	1.40167
RHPN1	0.0372344	-1.20518
TSEN54	0.0144445	-1.26565
C10orf79	0.0477489	1.35472
UBE2O	0.00189457	-1.25512
RPL15	0.0137067	1.20644
LTBR	0.033286	-1.21432
ZNF177	0.0415559	1.49365
SCD5	0.00274505	-1.34767
KIAA1618	0.0322082	-1.31328
HSD17B3	0.017112	-1.20371
SETMAR	0.0047539	1.22634
GAS2L3	0.0429634	-1.22232
NR4A2	0.0261889	-1.61895
ENO2	0.0362852	-1.37836
PRAMEF2	0.00690373	-1.26751
TGFA	0.0143151	-1.56213
AKAP11	0.00867623	1.24586
UNQ6975	0.00267356	1.45524
BAT4	0.0104313	-1.22884
SNX3	0.0457817	1.20048
KIAA1009	0.0326429	1.20887
ATP6V0B	0.020409	-1.24561
TMEM87A	0.0214523	-1.20112
SRF	0.0047378	1.22642
OR4N2	0.0154927	-1.21278
FAM35A	0.0130817	1.20028
POU3F2	0.0363107	-1.3459
HIST1H4I	0.00100895	-1.48761
OR10T2	0.0169787	-1.21959
LAS1L	0.00201256	-1.23675
EP400NL	0.00787903	-1.31312
FLJ35220	0.0207597	-1.32816
ENDOGL1	0.0131115	-1.20472
VAV2	0.00647116	-1.28026
SEC61G	0.0322623	-1.27213
ATP5E	0.0444108	-1.2184
C1orf83	0.0162726	-1.20646
AIFM2	0.0214532	-1.34587
BSDC1	0.0143278	-1.20144
ATP10B	0.033595	-1.21865
HPN	0.0171345	1.65178
HSF1	0.0134286	-1.28129
APRT	0.0437344	-1.21873
C10orf122	0.0400446	-1.23249
CDKN2D	0.00977561	-1.35446
RIPPLY1	0.0148241	1.22198
TMEM186	0.0216747	1.21874
RECQL5	0.0131422	-1.22675
RPS17	0.0218931	1.21412
UBE2W	0.0474247	-1.213
PRDM11	0.00388406	-1.20699
SIGIRR	0.0300981	-1.22551
RCL1	0.03754	1.21586
DIABLO	0.00147577	-1.20029
NHN1	0.0103756	-1.26714
USP21	0.0328458	1.22767
KCNQ2	0.0123938	-1.2006
C2orf57	0.0340865	-1.21878
POLR3G	0.0172235	-1.30601
AKAP4	0.0496178	-1.23794
PGS1	0.0197063	-1.26727
ZMYND8	0.00780898	-1.28101
C1orf156	0.00852496	1.30208
ZNF677	0.0435091	1.28148
C14orf126	0.0414484	1.20062
GPS1	0.00884315	-1.29745
COX6A1	0.0131938	-1.24783
CHRD	0.00172006	1.57517
SVIL	0.0075699	1.38287
TSPAN16	0.0267208	-1.30289
MAGEE2	0.0144834	1.22586
RHOA	0.0254051	1.21952
ZNF573	0.0350649	1.21823
NPHS1	0.0499034	-1.24898
NR2E1	0.00949656	-1.3145
KIAA0082	0.0172278	-1.22397
NAT8	0.00920723	-1.63764
ZNF167	0.0111518	1.27127
NACA2	0.00228056	1.21329
WDR68	0.0196134	-1.20706
PSMD7	0.0354375	-1.22391
CCDC64	0.0385743	-1.205
SH3BP4	0.0147455	1.37629
HIST1H2AJ	0.0100855	-1.60853
C6orf203	0.0471035	1.23837
BAIAP2	0.0217454	-1.22244
CEP27	0.0107775	-1.21641
SHQ1	0.00354606	1.27571
UCP1	0.0138079	1.6855
NT5C	0.0272354	-1.20658
TMPO	0.0248302	-1.26757
RNF138	0.00731594	1.30644
KIAA1751	0.0116409	-1.20689
COG1	0.0165227	-1.20038
KCNE1	0.0159426	1.40914
FZD3	0.0208946	1.51689
SEDLP	0.00506846	-1.25834
WDR69	0.0239308	-1.27448
LOC389458	0.0419775	-1.42836
MGC11102	0.0240093	-1.2052
ROS1	0.0259175	-1.37746
POLR2K	0.0183597	-1.30798
C14orf174	0.0430269	1.34437
GMPR	0.0348255	-1.37673
MAP3K4	0.0149791	1.20492
KCNJ16	0.0381498	1.51206
NFIB	0.0410992	1.52727
SYTL2	0.0292071	-1.51851
B3GALT4	0.00436588	-1.3455
DNAJC5	0.00686469	-1.27032
OR8G5	0.0365497	-1.26651
GPR112	0.0265057	-1.25785
PSMA7	0.00053136	-1.45308
N4BP2	0.00930485	-1.40817
UTX	0.0175875	1.22142
HISPPD1	0.00270251	1.28555
PDCL2	0.0394876	-1.24269
PDSS2	0.0290963	1.28624
ANK2	0.037205	1.29884
CD320	0.0312575	-1.26866
ProSAPiP1	0.0315583	1.27392
CCNO	0.0471164	1.6532
RPS5	0.0431489	1.22433
EEF1A1	0.00670133	1.31364
FAM59A	0.0170598	1.69396
LMNB1	0.043803	-1.59264
HSPC171	0.00394288	-1.28437
DDX55	0.00548854	-1.22833
PARD6A	0.00763616	-1.3769
C9orf58	0.0282915	-1.64747
SBNO1	0.0232233	-1.23168
HIST1H4J	0.0364153	-1.5205
TMEM44	0.00878709	-1.26448
MFAP3	0.0370378	1.20289
KIF2C	0.0375243	-1.40536
KIF21A	0.00370249	-1.50498
EIF4A3	0.0163357	-1.256
INSIG1	0.0265237	-1.39549
KIAA1666	0.00230355	-1.5907
ISG15	0.00671523	-1.847
RXFP2	0.0431989	-1.27197
TP53BP2	0.0220639	1.3112
LOC441177	0.0135506	-1.25863
DDX39	0.00510437	-1.3315
RIMS2	0.0107604	-1.7872
C1orf107	0.0110397	1.26577
C16orf61	0.0183019	-1.25629
SNRPA1	0.0382895	-1.21514
PTTG1	0.0312905	-1.36698
COX7A2	0.0219774	-1.23627
ASTN1	0.0310741	1.21289
PRSS1	0.0359761	-1.44652
ZIC3	0.043138	-1.3108
MARVELD2	0.00738115	-1.3211
ADH6	0.0310048	-1.2169
PAPD5	0.0324663	-1.31867
LOC51252	0.00505493	-1.33241
DNAJC6	0.028691	-1.24106
ADAM2	0.0279084	-1.59062
UTY	0.0305062	-1.23192
MGC16385	0.02275	-1.22469
VPS4A	0.00122079	-1.21684
LOC400506	0.0238812	1.22945
ADRM1	0.00790231	-1.27976
SETD8	0.0112241	-1.22845
GPRIN1	0.0221119	-1.33669
ATP12A	0.0214583	-1.37581
GBAS	0.0139079	1.25925
DOK6	0.03239	1.40198
CCDC44	0.0162686	-1.28619
FAM100B	0.0216339	-1.22555
DMBT1	0.00333556	1.53944
PEX19	0.0150516	1.21811
PTTG2	0.0288872	-1.35615
SLC35B1	0.0150772	-1.30063
TROAP	0.0403135	-1.245
PIF1	0.0128323	-1.2627
TMIGD1	0.036588	1.28832
C11orf66	0.0200266	1.25016
NIPA1	0.00683492	-1.36131
THPO	0.000157677	1.90686
CRYGB	0.00648365	-1.43648
KIF5A	0.0284197	-1.22634
E2F7	0.0287233	-1.34741
C20orf149	0.0342792	-1.23401
PSMA4	0.00759119	-1.22349
ZFP28	0.0377278	1.27595
USP6	0.0236353	-1.26753
PPM1K	0.0195378	-1.50831
SUSD5	0.0127865	1.68697
TADA1L	0.0119927	1.25469
MXD3	0.0460022	-1.21282
ANGPTL3	0.0348135	-1.22103
CBWD1	0.0333074	1.27069
UBE2Z	0.0349676	-1.21085
CYC1	0.0263391	-1.28341
CLK2	0.0227841	1.22235
PSMD12	0.00282326	-1.35209
CST9	0.00446475	-2.32396
HRAS	0.00174649	-1.39333
RSHL3	0.0454756	1.41444
C7orf16	0.0380701	-1.28749
TTC9B	0.00772913	-1.29197
NDUFS3	0.0014751	-1.22864
PHF21B	0.0218999	-1.65377
ZNF773	0.00390591	-1.41334
C18orf54	0.0305755	-1.35389
RPN1	0.0104528	-1.21382
SLC25A38	0.0287149	-1.20977
FAM104A	0.0167951	-1.23441
MRPL27	0.0257783	-1.26521
H2AFJ	0.0258993	-1.50867
GAS8	0.00398236	-1.32903
PTTG3	0.0227948	-1.38663
LDOC1L	0.0216195	1.2321
CBWD6	0.0377684	1.21415
CDC20B	0.0142109	1.46312
SRCRB4D	0.0191162	-1.37333
ZFP37	0.0235713	1.43937
CDCA3	0.00463938	-1.42863
C16orf70	0.034728	-1.20956
TSPAN19	0.044496	-1.36517
BRSK2	0.0163874	-1.34924
HSBP1	0.0244359	-1.22468
NAB2	0.0249859	1.22157
SHANK2	0.041489	1.28216
HEATR6	0.0163415	-1.32194
KCNK12	0.0194492	-1.31328
HELZ	0.0208457	-1.22255
SERPINI2	0.0169476	1.3896
EARS2	0.046958	1.21302
C2orf40	0.0077179	1.79777
ST20	0.0270794	-1.25675
TSEN34	0.0180777	-1.21795
RPL26L1	0.00600533	-1.22341
GLI1	0.0448698	1.45175
TCEB1	0.0127104	-1.31314
IGSF5	0.00251571	1.59074
RHBG	0.0109302	-1.49737
GTF2E1	0.0114381	-1.20433
SLMO2	0.0358397	-1.23782
KPNA2	0.0296488	-1.36359
BIRC5	0.0119803	-1.57338
SLC9A3R1	0.01485	-1.4689
HSPB1	0.0284649	-1.41076
RNF125	0.0286332	1.40946
FLJ23861	0.0169229	1.34448
LY6G5B	0.00401322	-1.26018
MAP4K2	0.00445374	-1.28908
DIAPH3	0.0260764	-1.3534
TBCA	0.0141475	-1.21788
SFXN5	0.0368096	-1.26199
CENPA	0.0467024	-1.39974
PRSS7	0.000442645	-1.48579
DNAJB11	0.00185267	-1.31514
AURKA	0.0310393	-1.39235
ZNF239	0.043259	1.31351
UBE2S	0.00305999	-1.40705
USP32	0.0218999	-1.37104
KCNG3	0.00145048	-1.66256
OASL	0.00772267	-1.74549
FOXM1	0.048987	-1.3336
PSMD11	0.00192435	-1.37808
SYNGR3	0.0493965	-1.27999
CDCA5	0.0440005	-1.38363
SENP2	0.0131227	-1.20382
PTP4A1	0.0298568	-1.22708
IFI6	0.0263182	-1.66268
CCDC45	0.0245511	-1.26748
ZNF419	0.00168708	-1.38652
SPERT	0.0300522	-1.39206
NME5	0.0270283	1.89767
CUTL1	0.0071961	-1.21911
C20orf20	0.0310888	-1.2694
GGTL3	0.00386671	-1.39233
ZNF501	0.0100504	1.37986
SLIT1	0.0183362	-1.50519
SQSTM1	0.03472	-1.21804
KIRREL2	0.0205722	-1.41362
OAS3	0.0280637	-1.46823
PUF60	0.0353126	-1.24159
TEKT1	0.00342816	1.6515
LRRN1	0.00636583	2.40818
FUK	0.031957	-1.22596
IPP	0.0495578	-1.23941
LOC388152	0.0089994	-1.48297
CHMP4C	0.0291503	-1.44048
TIMELESS	0.0372926	-1.25324
CFHR4	0.0180035	-1.52089
MGC13008	0.0258133	-1.24311
POGK	0.00070888	1.34257
CASC5	0.0276325	-1.38768
TUBD1	0.00644513	-1.40001
LRRC43	0.00356286	1.74105
BRUNOL4	0.0126995	-1.32729
GSG2	0.0447354	-1.359
CCDC91	0.045034	-1.20236
DLL3	0.0253736	-1.29434
VGF	0.0214187	-1.33793
MGC16121	0.00182223	1.61877
RAB39B	0.017825	-1.86653
SMYD3	0.0232963	1.39991
FAM96B	0.000244053	-1.35828
SRGAP1	0.00186885	-1.59034
GATA4	0.00834349	-1.42839
FUT1	0.00574579	-1.26591
DLX4	0.0211627	-1.43389
TH1L	0.0211198	-1.29133
N4BP3	0.0333243	-1.27304
MPDZ	0.0194459	1.28017
PRKCI	0.043404	-1.25384
EDC4	0.00796137	-1.21787
TEAD2	0.0305492	1.45446
HYPK	0.0161257	-1.2459
SRXN1	0.015415	-1.23372
EIF2AK2	0.0330079	-1.33616
RFXAP	0.0251853	1.26823
RFWD3	0.00458989	-1.28959
PTPN1	0.00832924	-1.49001
USP13	0.0224887	-1.31034
CCNB2	0.0123576	-1.4512
COQ9	0.0195711	-1.20578
WDR27	0.0195303	1.31342
MAGEA8	0.0366516	-1.57289
WNT3	0.0223027	-1.61237
MKRN3	0.0339833	-1.38096
APLP1	0.0127924	-1.43476
LRRC49	0.0463784	1.34808
APPBP2	0.0241463	-1.26301
LRP8	0.0393052	-1.46088
ZMAT4	0.00501168	2.69859
FAM81A	0.0447534	-1.32434
AKAP10	0.0341377	-1.21512
NPEPL1	0.0193858	-1.24146
PTPLAD1	0.0219442	-1.282
KIAA0182	0.016831	-1.28564
PTCHD2	0.0298615	-1.25639
OGFOD1	0.023367	-1.21983
HMG4L	0.00308464	-1.67411
IL1F9	0.0177232	-1.30397
NEIL3	0.00622492	-1.63556
TPX2	0.0371486	-1.40291
RBL2	0.0233691	-1.21385
ZFP2	0.0342657	1.37693
AARS	0.00470974	-1.30977
KCNH2	0.00814412	-1.39117
MACROD2	0.00734964	1.54742
RECQL4	0.0343241	-1.36127
CDC25C	0.00999757	-1.4916
PAGE2B	0.0343184	-1.59595
ATAD5	0.0460986	-1.28208
UBE2C	0.00883112	-1.58172
GINS2	0.043434	-1.4228
A2BP1	0.00589774	1.36894
HMGB3	0.00258188	-1.65476
AP1G1	0.00542443	-1.24821
MED13	0.00218695	-1.36389
SS18L1	0.0204626	-1.28135
ZSCAN2	0.0122919	-1.24028
SLC22A17	0.0296172	-1.30991
C18orf37	0.00924983	-1.23228
SMN1	0.0330986	-1.2024
CRYBA1	0.035915	-1.34215
ORC6L	0.0194993	-1.43941
CHST9	0.00548808	2.02834
UCKL1	0.0430246	-1.21553
SETD6	0.0149784	-1.33571
IQCG	0.0350987	1.25566
TERF2IP	0.00765354	-1.2149
NRCAM	0.0243565	-1.59705
NR0B1	0.0493278	-1.75956
C18orf24	0.0413039	-1.31489
CACNG6	0.0138354	-1.74239
NUTF2	0.0159837	-1.22236
SENP5	0.0173812	-1.24472
KIFC1	0.0155388	-1.4388
PDIA3	0.0260726	-1.22992
IHPK3	0.00933704	-1.5525
HIST1H1T	0.00739001	-1.42825
CCDC135	0.0397026	1.28701
PAGE5	0.0414884	-1.55407
NOVA1	0.0103527	-1.91207
ALOX12P2	0.0189782	-1.50845
HNRPAB	0.0478996	-1.26053
KCNE2	0.0434717	1.41421
MCM4	0.042149	-1.33019
MAGEB18	0.0236462	-1.4778
FLJ36208	0.0422478	1.50205
C18orf2	0.015372	-1.50861
PITX1	0.0209351	1.61586
PUNC	0.000914627	-1.94352
FANCI	0.0334556	-1.31772
HS3ST5	0.00870611	-1.94751
TPPP	0.035787	-1.33935
DAZ4	0.00136921	-1.55082
MBTD1	0.0345902	-1.36413
ARMC3	0.000282468	3.15434
CDC42EP4	0.0256524	-1.25603
OLFM1	0.0270601	-1.46159
ZNF587	0.0208744	-1.26231
CST9L	0.0113146	-3.04656
CACNA2D2	0.0385503	-1.34483
NFKBIZ	0.0258253	-1.84512
HAL	0.01641	-1.39456
COX6C	0.0077982	-1.95561
ALDH5A1	0.000180636	-1.65998
FOXN4	0.0412641	1.87456
SMARCA1	0.0321937	1.56619
NFE2	0.0393949	-1.39311
CDC14A	0.0206914	-1.40794
IRX5	0.00288927	-1.4447
HMBOX1	0.011915	1.65944
CACNA1H	0.0451492	-1.5451
ONECUT2	0.0292975	-1.59612
MGC45438	0.041816	1.82422
NELL1	0.0492541	-1.87435
CSN1S2A	0.0229574	-1.23345
CDH1	0.0102308	-1.90173
MARCH11	0.0160138	-1.87291
CSTL1	0.0060421	-1.5758
CGA	0.0239278	-1.97331
FBXO2	0.0430962	-1.59672
PLEKHB1	0.0305871	-1.44125
FGFR3	0.0418612	-1.52845
GPR158	0.026802	-2.00672
EEF1A2	0.00197247	-2.56784
SAG	0.0283084	1.75685
ZDHHC11	0.00498382	-1.7259
FLJ12993	0.0211855	-2.42718
