# Supplementary material for: RUNX1 prevents oestrogen-mediated AXIN1 suppression and β-catenin activation in ER-positive breast cancer
Source: Nat Commun. 2016 Feb 26;7:10751. doi: 10.1038/ncomms10751 (PMC4773428; doi:10.1038/ncomms10751)
Supplement: Supplementary Data 2 — Genome wide expression microarray data and RUNX1 mutation status of the respective breast tumors in the cohort of Ellis et.al., 2012 (PMID: was provided from the University of North Carolina Microarray Database and differential gene expression (Fold Change>1.5 p<0.05) was determined using ANOVA as implemented in Partek Genomics Suite 6.4. Positive and negative Fold-change values represent up- or down-regulation in the 7 RUNX1 mutant tumors versus 202 ER-positive tumors without RUNX1 mutations. p values represent the statistical significance of the changes by ANOVA. [file ncomms10751-s3.xlsx]

## Sheet: S table 2
Supplementary Data 2. Genes differentially expressed in 7 RUNX1 mutant tumors versus 202 tumors without Runx1 mutations (Ellis et.al. 2012) (FC>1.5 p<0.05)
Probe ID	Gene Symbol	p-value	Fold-Change
		(RUNX1 mut vs wt)	(RUNX1 mut vs wt)
A_23_P100408	NTN2L	5.21663e-07	-1.88576
A_23_P114466	TBL1Y	4.15392e-06	-2.43274
A_23_P317105	AKAP10	7.61691e-06	1.90982
A_23_P206466	CASKIN1	1.00754e-05	-2.61757
A_24_P253293	NKX2-8	1.25115e-05	-2.24621
A_23_P217135		1.61761e-05	-1.77066
A_32_P226918	PKN2	1.78118e-05	-2.21272
A_32_P88317		2.13414e-05	-2.27553
A_24_P139229	POFUT2	2.58192e-05	-2.1729
A_23_P308136	TRIM50	4.32645e-05	2.89745
A_23_P150664	IFITM5	4.47703e-05	-2.12416
A_24_P762669	KIAA1856	4.97366e-05	-2.34251
A_23_P304530	LCE5A	5.92308e-05	-2.30911
A_24_P376451	GDNF	6.38803e-05	-2.20534
A_24_P144465	GPSM3	6.47308e-05	-2.13306
A_32_P225647		6.56998e-05	-2.24923
A_32_P97513		6.9258e-05	2.16195
A_32_P203959		7.62049e-05	-2.09951
A_32_P171984		7.62375e-05	-2.42926
A_32_P101195		7.95269e-05	-1.95628
A_24_P48522	FLJ10490	8.19636e-05	-2.14357
A_24_P42107		8.82653e-05	-2.1274
A_23_P304524	DCAMKL2	8.89177e-05	2.44952
A_32_P216602		8.90089e-05	-1.98867
A_32_P71864		9.4471e-05	-2.22899
A_32_P176701	CCDC108	9.53356e-05	-1.99534
A_24_P348083	C18orf23	9.67805e-05	-1.94231
A_32_P101073		9.8316e-05	-2.15701
A_24_P926058		0.000100799	-2.12416
A_24_P203953	LOC439951	0.000105015	-1.99068
A_24_P379223	IER5	0.000111081	-2.30946
A_23_P21570	NPAS3	0.000119149	-2.21393
A_23_P150249	CCDC85B	0.000125929	-2.13369
A_24_P273063	BAALC	0.000127075	-1.90522
A_24_P216165	CEBPA	0.000128836	-1.89077
A_32_P222450	TMEM158	0.000131193	-1.95469
A_24_P212819		0.00013413	-2.01277
A_23_P346309	BAX	0.000140526	-2.0251
A_24_P52882	HRK	0.00014609	-1.9612
A_24_P15640	C19orf31	0.000153992	-2.0481
A_23_P3413	OTUD7A	0.000154494	-2.15003
A_24_P461664		0.000157374	-2.3119
A_32_P61074		0.000164862	-2.12642
A_24_P20807	PRR7	0.000165383	-2.10043
A_24_P315500		0.00016787	-1.91839
A_23_P79066	SPPL2B	0.000170218	-2.09309
A_24_P303874	C9orf62	0.000172697	-2.08248
A_23_P339744	LOC255783	0.000177087	-2.1046
A_32_P65793		0.000177979	-1.94421
A_23_P153549	GRIN2D	0.00018203	-1.90359
A_24_P37887	GPR150	0.000182374	-1.86907
A_24_P110101		0.000183906	-2.15122
A_23_P86493	LBX1	0.0001868	-2.09435
A_24_P117782	SCRT2	0.000187022	-2.03685
A_24_P208513	WNT6	0.000199806	-2.03802
A_24_P24856		0.000200663	-1.95254
A_32_P203585		0.000202667	-1.76359
A_32_P188143		0.000208582	-1.98778
A_24_P928250		0.000209076	-1.95001
A_23_P97652	GPR153	0.00021666	-2.01704
A_24_P108738	SCARF2	0.000219432	-1.90034
A_24_P780393		0.000221882	-1.88916
A_24_P780709		0.00022254	-2.01313
A_24_P923765	RKHD1	0.000223953	-1.94338
A_23_P25790	CDH24	0.000228038	-2.02836
A_23_P202720	SLC35C1	0.000228386	-1.81866
A_32_P85711		0.000238282	-1.87924
A_24_P204269	MLL3	0.000244201	-1.9144
A_23_P115118	BMP8B	0.000245534	-1.88935
A_32_P140312		0.000252648	-1.89053
A_24_P349788		0.000252904	-1.90905
A_24_P112803	SOX1	0.000253404	-1.99881
A_32_P1291		0.000254299	-2.08276
A_32_P20288	FBXL17	0.000262506	-2.00432
A_23_P141699	PARD6G	0.000263108	-1.79911
A_24_P147540	FLJ22184	0.000267253	-1.96796
A_24_P714316		0.000273901	-1.81375
A_24_P207195	IRX3	0.000274364	-2.01529
A_24_P219094	SIPA1L1	0.000274668	1.73665
A_32_P151317		0.000295617	-2.12272
A_24_P247169		0.000296596	-1.92058
A_23_P157569	ADHFE1	0.000297291	2.33456
A_24_P293089	ZNF579	0.000308586	-2.15326
A_24_P416595	ZNF575	0.000310604	-2.07644
A_24_P285158	FCRLB	0.000321522	-1.78307
A_24_P399871	CACNA1I	0.000329274	-2.03766
A_23_P111506		0.000336417	-2.06783
A_32_P170368		0.00033757	-1.92682
A_24_P542291	LOC339352	0.000340078	-1.92385
A_32_P196247		0.000347538	-1.92305
A_23_P500824	SYN1	0.000352796	-2.08586
A_32_P234913		0.000354154	-1.72739
A_24_P12651	TRIM35	0.000356152	-1.94081
A_24_P215445	PHOX2A	0.000366659	-1.85118
A_24_P227326	RCOR2	0.000366686	-2.06137
A_32_P112100		0.00037706	-2.03182
A_23_P74359	CSRP1	0.000382856	-2.02343
A_23_P9926	TSPAN10	0.000384795	-1.86694
A_32_P83997	RTN3	0.000415912	-1.7115
A_23_P100263	CMIP	0.000417706	-1.88357
A_23_P90189	BBC3	0.000423628	-2.05902
A_23_P54573	ZFPM1	0.000425055	-2.01298
A_24_P930551		0.000427507	-1.77985
A_24_P914134	PRNP	0.000430333	-1.98575
A_32_P126976		0.000430987	-2.62217
A_23_P24375	OTUB1	0.000437555	-1.5681
A_23_P57089	TMEPAI	0.000449601	-2.5999
A_24_P401663		0.000452645	-1.91097
A_24_P57898	BHLHB4	0.000456447	-1.97703
A_23_P107394	HES7	0.000460484	-1.88886
A_24_P471099		0.000463278	-1.73084
A_24_P34575	POU3F3	0.000467242	-2.05116
A_24_P44916	CDC42EP5	0.000467824	-2.01983
A_23_P84762	PARP10	0.000470436	-1.88862
A_24_P401294	FLJ35934	0.000498475	-1.81188
A_24_P237231	SNF1LK	0.000506501	-1.74947
A_24_P129813	SMARCC2	0.000506864	-1.72852
A_32_P143336		0.000507019	-1.6404
A_32_P230059		0.00051723	-1.88212
A_23_P7596	MYO10	0.000536954	-2.26531
A_32_P122907	LOC731997	0.000540889	-1.84712
A_32_P52713		0.000545434	-1.92034
A_24_P324396		0.000547067	-1.79157
A_23_P104413	DUX4	0.000556789	-1.72579
A_24_P124097	FAM129B	0.000560782	-1.86006
A_23_P26294	TPSG1	0.000571708	-1.82838
A_23_P150162	DRD4	0.00058597	-1.91655
A_23_P76102	GDF11	0.000600105	-1.78034
A_23_P146885	UTS2R	0.000602383	-1.7722
A_23_P342612	HCN2	0.000603308	-1.80989
A_24_P61537	CKB	0.000604328	-1.99311
A_24_P279060	HCN4	0.000607407	-1.82236
A_32_P233211		0.000611481	-1.73816
A_23_P142738	TMEM178	0.000618068	2.12196
A_23_P401524	COX6A2	0.000623142	-1.87503
A_23_P252236	KLKB1	0.000630807	1.70937
A_23_P375906	MAPK4	0.000632701	4.40822
A_32_P143637		0.000637255	2.34717
A_32_P44073		0.000637611	-1.90684
A_24_P938313	FHIT	0.000645374	-1.70573
A_32_P35375	DEAF1	0.000645542	-1.85853
A_24_P791814		0.000653213	2.13406
A_23_P13183	EXT2	0.00067878	-1.60762
A_23_P168532	FSCN1	0.000679723	-2.00844
A_24_P10674	SNX26	0.000688358	-1.85476
A_32_P175349		0.000691329	-1.79523
A_23_P203299	RCN1	0.000693758	-2.08819
A_24_P127719	MAFA	0.00071711	-1.99777
A_23_P52198	MPP7	0.000726545	3.0685
A_24_P927245		0.000731033	-1.82044
A_24_P235098	FOXQ1	0.000747001	-1.86627
A_23_P34554	CACNA1E	0.000765362	-1.93968
A_24_P791968		0.000774002	-1.79473
A_24_P592318		0.000777916	-2.00446
A_32_P126259		0.00080602	3.38537
A_23_P101761	KISS1R	0.000826789	-1.7222
A_32_P71551		0.000832762	-1.84297
A_24_P525749	LOC730125	0.00083614	3.49925
A_32_P208713		0.000839082	1.97878
A_24_P213912	CENPB	0.000845705	-1.74641
A_24_P417922		0.000858312	-1.71756
A_24_P916317	FOXC1	0.000870333	-1.62361
A_24_P333364	CENTG3	0.000870765	-1.67248
A_23_P84670	GRIN1	0.000879733	-1.65074
A_32_P231880		0.000891639	-1.92258
A_23_P161481	KIAA1274	0.000900389	-1.98732
A_24_P178877	LOC339809	0.000962944	-1.66718
A_32_P41235		0.00100067	1.71893
A_24_P920135		0.00101131	-2.06989
A_23_P31681		0.00103005	2.07542
A_32_P8724		0.0010451	-1.70213
A_24_P118341		0.00106504	-1.74069
A_23_P35534	NEUROG3	0.0010822	-2.00926
A_24_P392486	LOC339344	0.0010897	-1.57766
A_24_P194434	KRTAP4-10	0.00110773	-1.73007
A_23_P257672	LYNX1	0.00111117	-1.65713
A_23_P212626		0.00111543	2.18354
A_24_P626931	C6orf157	0.00111879	1.7211
A_24_P230195		0.00113376	-1.79846
A_24_P363315	PPP1R11	0.00113831	-1.64176
A_24_P699733		0.00113882	2.03462
A_23_P137391	ENO1	0.00115136	-1.99609
A_32_P70341		0.00117679	-1.95279
A_24_P478495		0.00118756	-1.67777
A_32_P90455	LOC642031	0.00120347	-1.64677
A_24_P32178		0.00121117	-1.64912
A_24_P129107	NKD2	0.00121194	-1.72824
A_23_P153022	KRTAP2-4	0.00122094	-1.57606
A_23_P15135	ZNF206	0.00122219	-1.78529
A_32_P34444	FHOD3	0.00122221	-2.80241
A_23_P13222	RCN1	0.00122318	-2.0199
A_23_P16944	SDC1	0.00123073	-1.98926
A_23_P111571	HOXA3	0.0012752	-1.77747
A_23_P302672	DDIT4L	0.00127837	3.22631
A_24_P329353	TMEM142B	0.0012924	-2.0432
A_24_P689119		0.00129595	-1.68472
A_23_P103405	CNIH3	0.00129816	2.14296
A_24_P567408	CLN3	0.0013331	1.62974
A_32_P23810		0.00137829	2.29681
A_24_P365349		0.00138004	-1.52794
A_24_P48069	DOK4	0.00138298	-1.80069
A_32_P152999		0.00140411	-1.99725
A_23_P306148	PML	0.00142305	-1.65534
A_23_P405282	MGC45922	0.00142897	-1.58578
A_24_P924462	PRKCZ	0.00144296	2.46176
A_24_P108401	KLK3	0.00146448	-1.68014
A_32_P233278		0.00152317	-1.78499
A_24_P251040	ARTN	0.00153066	-1.7093
A_24_P324479		0.00154321	-1.66867
A_24_P918441		0.00154412	2.07656
A_23_P412927		0.00154852	-1.59123
A_24_P379750	MXD1	0.00156435	1.64764
A_24_P378958	CYB5R3	0.00158254	-1.59182
A_24_P349590		0.00158812	-1.6841
A_23_P316472	DNHD1	0.00159625	1.97202
A_24_P418816	GPX7	0.00160372	-2.27956
A_24_P878992		0.00164216	-1.76941
A_23_P120566	RRBP1	0.00166081	-1.86722
A_24_P152398	P53AIP1	0.0016649	1.95194
A_32_P43911		0.00166529	-2.1082
A_24_P7785		0.00167302	-1.87124
A_32_P142818	DLX1	0.00168859	4.91892
A_23_P71537	CSPP1	0.00169548	1.90924
A_23_P358370	FOXE1	0.00170908	-1.71938
A_23_P164927	SYNGR4	0.00171646	-1.71864
A_24_P494658		0.00172669	-1.75122
A_24_P90923	C16orf81	0.00176254	-1.72776
A_24_P153002		0.0017715	-1.56218
A_23_P78771	NUCB1	0.00178503	-1.6007
A_24_P163920	MLSTD2	0.00178639	1.84934
A_24_P273378	CAMKK2	0.00179743	-1.77003
A_24_P180830	CARD9	0.00180405	-1.86235
A_24_P533990		0.00180719	-1.84746
A_24_P384397	RAVER1	0.00183788	-1.65054
A_24_P102456		0.00185175	-1.69731
A_24_P280497	KIAA1545	0.00186362	-1.86355
A_23_P431346	PRR15	0.00186505	-2.00426
A_24_P266466	GPR20	0.00187294	-1.79924
A_24_P7873	LOC392617	0.00190799	-1.73781
A_24_P417162	TBL1X	0.00192499	-1.83896
A_23_P68106	TMSB10	0.00193934	-1.67588
A_23_P411188	CHRNA10	0.0019781	1.65946
A_24_P921584	ALDOA	0.00198575	-1.71339
A_23_P23155	AJAP1	0.00199051	-1.56809
A_24_P136629		0.00199571	-1.6459
A_23_P119763	ABCG5	0.00200255	2.88488
A_23_P154155	MGC11332	0.00202078	-1.63574
A_24_P218905	TSPAN9	0.00207168	-1.87148
A_32_P156062		0.00210233	2.07954
A_32_P191074		0.00213583	1.82607
A_32_P30898		0.0021412	1.86287
A_23_P73526	CITED1	0.00216441	4.41752
A_23_P86089	VWA1	0.00216781	-1.70032
A_23_P67952	MYCNOS	0.00217368	-2.05628
A_24_P213884	TNXB	0.0021803	-1.81497
A_23_P75362		0.00219577	2.34653
A_32_P162520		0.00222603	-1.68529
A_23_P351556	METTL3	0.00223957	1.58208
A_23_P379736	MGC4655	0.00227461	-1.80533
A_24_P173727	PEX10	0.0022832	-1.73097
A_24_P155196		0.0023127	2.02744
A_24_P413126	TMEPAI	0.00231364	-2.32401
A_24_P831309	FLJ45717	0.00234781	-1.65694
A_32_P145639		0.00234988	2.46336
A_24_P46357	MYO10	0.00236315	-1.53769
A_23_P57534	DDX17	0.0024034	1.74609
A_24_P551530		0.00240837	-1.60794
A_24_P745960		0.00241803	-1.74893
A_24_P926820		0.00243011	-1.93109
A_32_P230196	CTGLF4	0.00243431	1.72124
A_24_P281025		0.00244179	-1.52895
A_32_P74615	SP5	0.00244495	-1.67221
A_32_P3408		0.00247918	1.86353
A_23_P79130	PLEKHF1	0.00248912	-2.13743
A_23_P257407	NDOR1	0.00250463	-1.53736
A_24_P268729	HEMK1	0.00255972	1.8317
A_23_P109133	AVP	0.00257758	-2.07858
A_32_P34750		0.00261752	1.72581
A_23_P77493	TUBB3	0.00262443	-2.3583
A_32_P212802		0.00262717	2.00853
A_24_P579826	LOC641522	0.0026535	1.87274
A_32_P509169	NLF1	0.00267882	-1.74095
A_24_P166434	PSORS1C2	0.00268371	-1.64807
A_24_P574071		0.00268552	-1.72502
A_23_P29079	PFKL	0.00271178	-1.77861
A_32_P17765	LGR4	0.00271224	-1.7025
A_32_P11425		0.0027201	-1.71656
A_24_P292710	C14orf129	0.00272376	2.01245
A_23_P47484	GLYATL2	0.00274847	8.10231
A_23_P205944	LINS1	0.00275944	1.58904
A_23_P109934	HEMK1	0.00277095	1.71759
A_23_P88278	RPGRIP1	0.00278741	1.78709
A_23_P375524	LCE1D	0.00279469	-1.7892
A_24_P365496	GFRA4	0.00279582	-1.52529
A_32_P232851		0.00280301	1.59437
A_23_P371885		0.00280686	1.92901
A_24_P116535	MMP15	0.00280905	-1.91317
A_23_P124962	FAM89B	0.0028396	-1.5253
A_23_P123732	C9orf103	0.00284483	1.68484
A_24_P221385		0.0028548	-1.87592
A_24_P109071	KIF27	0.00286051	1.73202
A_23_P167444	TINP1	0.0028778	1.58639
A_24_P846988	LOC393078	0.00290458	-1.74122
A_24_P198598	PML	0.00291132	-1.58235
A_24_P416837	NRSN2	0.00293783	-1.57534
A_32_P25204	PRKDC	0.00294865	1.96745
A_24_P674443		0.00298566	2.0027
A_23_P92012	TSEN2	0.00303848	1.52053
A_32_P88349		0.00304273	-2.03223
A_23_P83436	PEPD	0.00306859	-1.61237
A_23_P80684	PHF7	0.00307445	1.92362
A_24_P255609		0.00307877	-1.58496
A_23_P84849	CACNA1B	0.00308556	-1.58893
A_23_P149707	DLGAP3	0.00309245	-1.62096
A_23_P96990	NVL	0.00314197	1.6411
A_24_P230502	HSD17B1	0.00317512	-1.71159
A_23_P396328	MPDZ	0.00320432	1.90788
A_32_P105865		0.00325384	-1.73386
A_32_P136033		0.00326929	1.68666
A_24_P276493	PIN1L	0.00329527	-1.57252
A_24_P152881	LOC90113	0.00330565	-1.67505
A_32_P48466	C21orf13	0.00331383	2.21113
A_23_P256663	GALR3	0.00333242	-1.62047
A_24_P50281	LOC651702	0.00334614	-1.59779
A_23_P345674	ZNF71	0.00338012	-1.52938
A_24_P14731	PCSK1N	0.00338916	-1.85767
A_32_P53713	CLN3	0.00339102	1.57111
A_24_P31421	GLTSCR1	0.00341154	-1.50653
A_24_P186370	MSN	0.00345654	-1.7754
A_24_P233663	PCTK1	0.00353644	-1.62381
A_32_P24832	OLFML3	0.00358935	-1.96893
A_23_P26501	CP110	0.00371505	1.81739
A_24_P226962	KIAA0368	0.00373281	1.74289
A_32_P15887		0.00376947	-1.71912
A_32_P210168	LOC388135	0.00377889	-2.4082
A_23_P314805	TMEM56	0.00377923	2.0298
A_32_P150928	HS2ST1	0.00381047	-2.01687
A_24_P515815		0.00382448	-1.80148
A_32_P56744		0.00384191	-1.5594
A_24_P784954	MBNL3	0.00384381	1.8971
A_24_P608468	LOC145694	0.00387203	-1.7921
A_24_P794122		0.0038902	-2.10023
A_23_P112774	PTP4A3	0.00389572	-1.72014
A_24_P550411		0.00395516	-1.77073
A_23_P98275	MAP3K11	0.00398982	-1.50451
A_24_P113725	SOX3	0.00399857	-1.86701
A_32_P148710	CFL1	0.0040791	-1.60157
A_24_P316381		0.00410387	2.65471
A_24_P187119	OR5T2	0.00411158	2.12164
A_23_P208626		0.00412697	1.77888
A_32_P99100	PTPRK	0.00414102	-2.29229
A_23_P257164	AMT	0.00415721	1.72346
A_23_P110253	KIT	0.00416299	2.80035
A_32_P160254	DKFZP434I0714	0.00428659	-1.76576
A_23_P35564	SEC31B	0.00429913	1.64449
A_23_P89835		0.00430315	-1.50362
A_23_P145016	BRD8	0.00432012	1.52316
A_24_P203315	CNIH2	0.00433061	-1.92922
A_32_P190303	LONRF2	0.00441541	2.66357
A_23_P154786	MAP1LC3A	0.00447423	-1.70454
A_23_P163506	CYBA	0.00447485	-1.72147
A_24_P92486		0.00448216	1.58316
A_24_P652318		0.00452479	-1.50653
A_24_P190168	TMEM97	0.00453442	1.86702
A_23_P28530	FLJ20160	0.00453505	-2.34304
A_32_P163996		0.00456094	1.84973
A_23_P204119	RBM19	0.00458357	1.67505
A_23_P109442	HPS4	0.00458643	1.50154
A_23_P105963	AK7	0.0046007	2.35815
A_23_P40347	HM13	0.00462011	-1.58113
A_23_P107911	KLK10	0.00464078	6.31937
A_23_P158470	C3orf54	0.00465698	-1.79529
A_32_P160200		0.00465921	-1.54954
A_23_P96072	GRIN1	0.00466675	-1.78949
A_24_P649327		0.00466973	1.96043
A_24_P401051		0.0046901	-2.09012
A_23_P5422	TTC21B	0.0047376	1.96606
A_24_P125977	KRTAP2-4	0.00476089	-1.69611
A_23_P217510	CD99	0.00476372	-1.73679
A_32_P119248	FOXD4	0.00478344	1.90395
A_23_P30035	LRP2BP	0.00479081	1.62839
A_24_P933675		0.00481625	2.08392
A_24_P743672	LOC652147	0.00482021	-1.6492
A_23_P62659	PPT1	0.00482569	1.6636
A_24_P134266	BSG	0.00484088	-1.59879
A_23_P106174	PSEN1	0.00486843	1.76581
A_32_P136622		0.00489676	-1.52551
A_24_P15182	LOC646960	0.00490499	-1.51791
A_23_P26468	RHBDL1	0.00494996	-1.61593
A_23_P5903	SLCO4A1	0.00495985	-1.58953
A_23_P255672	ABLIM2	0.0049762	-2.08381
A_32_P83256		0.00497676	3.30446
A_32_P85379		0.00500802	-1.9072
A_24_P24183	FLJ35390	0.00501675	-1.50127
A_24_P218074	ZNF467	0.00506806	-1.85217
A_23_P167401	PCDHB11	0.00511291	-1.87251
A_23_P414252	SNX8	0.00512645	-1.50029
A_24_P405992	SYNPO	0.00513212	-1.70107
A_24_P40306	SERPIND1	0.00514598	-1.66042
A_24_P529786		0.00515533	1.76878
A_23_P16415	LRP3	0.00516709	-1.6296
A_23_P25121	FKBP11	0.00528572	-1.76169
A_32_P87809		0.00532687	1.68444
A_23_P109322	PCP4	0.00532834	2.51856
A_23_P168531	FSCN1	0.00533623	-1.58585
A_32_P86180		0.00536682	-1.79249
A_32_P179475		0.00540553	-1.574
A_23_P217319	FGF13	0.00547421	-3.10599
A_23_P77381	DOK4	0.00551929	-1.53013
A_24_P37665	SLC26A1	0.0055337	-1.90166
A_24_P942328	DHFR	0.00553929	1.5155
A_24_P305597	ADRM1	0.00554232	-1.583
A_23_P103110	MAFF	0.00556346	-1.51734
A_32_P136982		0.00556388	1.70608
A_23_P140748	NDRG4	0.00556802	-2.03974
A_23_P13753	NFE2	0.00558627	1.97992
A_23_P73972	GPX7	0.0056022	-1.89245
A_32_P198845		0.0056112	1.89111
A_23_P92275	GPR156	0.00566022	-1.58767
A_23_P369899	TMEM158	0.00571908	-2.45325
A_23_P430800	CCDC17	0.00573384	1.68038
A_24_P137545	WWC2	0.00575446	-2.19954
A_32_P74831		0.00578728	-1.53058
A_23_P423108	TDRD10	0.0057913	3.08086
A_24_P349196		0.00580542	2.09442
A_23_P51699	ARHGEF2	0.00581231	1.66746
A_23_P70915	TMEM142B	0.00582249	-1.55097
A_23_P78952	PIP5K1C	0.00582387	-1.54186
A_32_P138586		0.00584894	-1.78069
A_23_P20458	NPBWR1	0.00591299	-1.60391
A_23_P395493	CFLP1	0.0059304	-1.51139
A_32_P19365		0.00594747	1.56991
A_23_P35820	CFL1	0.00598776	-1.54288
A_32_P459242	LOC389199	0.00601889	-1.66258
A_23_P28153	SCLY	0.00602027	-1.56561
A_32_P89352	C20orf133	0.00606748	2.30707
A_23_P46560	FOXD3	0.00607416	-1.52822
A_23_P153489	CLEC11A	0.00609081	-1.69819
A_24_P127174		0.00611164	-1.63447
A_23_P333129	LOC728022	0.006125	-1.63081
A_23_P40880	CMTM8	0.00613096	-2.0165
A_32_P846696	LOC349196	0.00613546	-1.93461
A_23_P25674	CKB	0.00619185	-2.06271
A_24_P273214		0.00623422	-1.52495
A_24_P221424	ZNF784	0.00623504	-1.59647
A_32_P211045	DHFR	0.00627685	1.64192
A_23_P25964	GALC	0.00629493	-1.58827
A_24_P159948	ARFRP1	0.00630652	-1.56017
A_32_P221958	CTGLF4	0.00632997	1.56122
A_23_P201156	IGSF4B	0.00633177	-1.60202
A_23_P401626	LOC201175	0.00636242	-1.65801
A_32_P174978		0.00638839	2.93611
A_24_P75708	LOC390996	0.00641521	-1.62884
A_24_P100190		0.00643102	-1.63647
A_23_P136460	C5orf5	0.00649364	1.51921
A_24_P43959	FRMD4A	0.00654423	-1.66428
A_32_P104263		0.0065937	-1.70517
A_23_P30069	FLJ31033	0.00661533	1.86603
A_32_P161681	MXRA7	0.00662223	-1.51046
A_24_P222043	HMGA1	0.00662533	-1.76574
A_32_P38268		0.00664211	2.1443
A_24_P851132		0.00668252	2.36765
A_24_P237878	LOC348262	0.00669334	-1.50235
A_23_P46149	GPR137B	0.00671286	-1.84746
A_24_P892790		0.00673434	-1.67104
A_23_P158007	ZDHHC12	0.006744	-1.50329
A_32_P154601		0.00676751	1.87657
A_23_P254442	ZNF783	0.00681953	1.81491
A_23_P201628	LAMC1	0.00685956	-1.85344
A_32_P70927	PAGE2	0.00688287	2.79594
A_23_P39215	NUDT19	0.00689891	-1.78615
A_32_P181826		0.00693289	1.60362
A_23_P52058	TARBP1	0.00696615	1.7591
A_23_P15226		0.00701443	-1.98654
A_23_P399251	RP11-483I13.1	0.0070224	4.43431
A_23_P68665	ADRM1	0.00722099	-1.57343
A_23_P424582	EGFL8	0.00723671	1.55162
A_24_P212531	B3GALNT2	0.00725027	1.54649
A_32_P4581		0.00725818	2.41583
A_23_P2283	TAC3	0.00726577	1.71595
A_23_P64792	KCNMB4	0.00731877	-2.03612
A_24_P65292	SOX8	0.00734977	-1.54318
A_24_P944570	PXDN	0.00735201	-2.08054
A_23_P115064	CRABP2	0.00735869	-2.08055
A_32_P232825		0.00736974	-1.6974
A_23_P431305	FAM69B	0.00738132	-1.78312
A_24_P143686	KIAA0146	0.00739655	1.68727
A_32_P24372	TBC1D3B	0.00743425	1.89462
A_23_P93464	BCKDHB	0.00745774	1.69076
A_23_P350719	MGC52282	0.00746288	2.08048
A_24_P12413	TRAM2	0.00754808	-1.6116
A_23_P138394	CTGLF4	0.00755628	1.51347
A_24_P912720	CHRNA4	0.00755702	-1.65832
A_24_P511877	LOC642123	0.00758349	-2.03142
A_32_P117697	LOC643790	0.00759177	1.78656
A_24_P307785	OR5T2	0.0076136	1.72479
A_23_P43597	KIF24	0.00762368	2.068
A_23_P33984	TMEM27	0.00765892	1.92018
A_32_P51707		0.00767579	2.16413
A_23_P348636	FOXJ1	0.00767974	4.20497
A_23_P79134	PLEKHF1	0.00768214	-1.76931
A_23_P259362	NPCDR1	0.00769508	1.98924
A_24_P732565		0.00770285	-1.57612
A_23_P140427	EVL	0.0077129	2.09887
A_32_P158417	FAM47C	0.00771534	-1.5471
A_23_P109026	KCNK15	0.00775719	-1.98719
A_23_P143016	ARID5A	0.00778774	-1.71217
A_23_P217049	FREQ	0.00781481	-1.81438
A_32_P46238	LOC339240	0.00783786	1.62706
A_24_P216253	DLGAP4	0.00788735	-1.71839
A_23_P401055	SOX2	0.00792434	6.24589
A_32_P101884		0.00793004	-1.66515
A_24_P726399		0.00794939	1.68216
A_24_P50666	LOC642652	0.0079827	-2.1548
A_23_P384532	CCDC11	0.00802047	2.08634
A_32_P214054		0.00802056	1.88221
A_23_P68487	BMP7	0.00804238	-1.98598
A_24_P845649		0.00809262	-1.5366
A_24_P6494	TBC1D12	0.00814521	1.68163
A_23_P114374	OPN1LW	0.00828321	1.54693
A_24_P173294	KLF16	0.00829959	-1.60467
A_23_P205057	PCDH17	0.00830892	-1.7917
A_24_P31165	GFAP	0.00838412	-2.34113
A_23_P415510	LAD1	0.00841284	-2.68406
A_32_P101019		0.00841688	2.33339
A_23_P121885	ROPN1L	0.00842249	2.36266
A_24_P56407	C14orf111	0.00844947	1.51653
A_23_P9614	NDUFA4L2	0.00845702	-1.5299
A_23_P200780	TGFBR3	0.00846823	3.00986
A_23_P382460	NIPA1	0.00847826	1.93713
A_23_P207766	ARHGDIA	0.00849365	-1.52129
A_32_P13578		0.00849926	1.93285
A_23_P5089	ATP5D	0.00853054	-1.53909
A_23_P39336	FKBP8	0.00857983	-1.51472
A_32_P16315		0.00861256	2.14575
A_23_P156402	NME5	0.00861615	2.49012
A_23_P50773	CRTC1	0.00863211	-1.8226
A_23_P65983	CCDC102A	0.00863845	-1.50464
A_23_P129695	VASN	0.00866013	-1.79286
A_23_P200507	CNIH4	0.00866291	1.62097
A_24_P926617		0.00868334	1.97234
A_24_P278853	TMTC4	0.00870466	-1.5744
A_24_P925635	LOC441220	0.00877193	1.63203
A_24_P56689	ZNF205	0.00881619	-1.5434
A_23_P138725	MARVELD1	0.0088342	-1.76909
A_23_P211233	COL6A2	0.008855	-2.16876
A_24_P391991	LOC340286	0.00887481	2.54657
A_23_P329286	ZNHIT2	0.00887651	-1.56118
A_24_P916866		0.0089045	1.52016
A_24_P299685	PDPN	0.00890457	-1.93194
A_23_P345139	C19orf28	0.00890817	-1.58823
A_24_P219418	MGC34800	0.00899172	-1.5394
A_32_P215100	FLJ26850	0.00900002	2.74742
A_23_P259292	C1QTNF5	0.00912434	-2.48523
A_32_P108033		0.00915436	1.7884
A_32_P69456		0.0091558	-1.75663
A_24_P848662		0.00923098	-1.56921
A_23_P207160	GH2	0.00927061	-1.53172
A_24_P925062	MXRA7	0.00929154	-1.74041
A_32_P124926		0.00933617	1.96713
A_23_P300070	IQCG	0.00933754	1.59593
A_24_P107859	SPRED1	0.00936242	-1.68695
A_24_P706340	LOC728215	0.00937417	-3.99466
A_24_P624263		0.00941188	-2.10556
A_32_P93996	CENPP	0.0094425	1.72829
A_23_P119202	CD70	0.00945192	-1.62565
A_24_P938293	HES1	0.00954126	-1.71328
A_32_P222612		0.00955164	1.58264
A_32_P35906		0.00955252	-1.99944
A_24_P910325	ZNF516	0.00956543	1.78264
A_24_P264383		0.00957068	-1.53819
A_24_P396197	PRKCSH	0.0096071	-1.66635
A_24_P944519	PDE4D	0.00963362	2.29935
A_24_P682550		0.00968119	1.59319
A_24_P370484		0.00968472	-1.68105
A_24_P248167	WDR21A	0.009703	1.59105
A_32_P163036		0.00971217	1.93112
A_24_P226322	SH3BGRL2	0.00977644	-1.94721
A_23_P104282	C10orf6	0.00992766	1.56325
A_23_P158449	SLC37A3	0.00995354	1.52908
A_23_P165848	EMILIN1	0.00995559	-1.91779
A_32_P136269	NSUN7	0.00997956	2.26951
A_32_P110550	PDE4DIP	0.00999608	-2.06409
A_32_P77759		0.0100125	-1.53029
A_24_P380183		0.0100515	1.82213
A_23_P36562	ITGA5	0.0100529	-1.59874
A_23_P111517	WBSCR17	0.0100687	1.76508
A_24_P270235	CCND2	0.0101355	-1.58991
A_32_P163558		0.0102411	1.58279
A_23_P18966	P4HA2	0.010294	-1.70291
A_24_P460763		0.0103134	1.75826
A_23_P129425	TSNAXIP1	0.0103441	1.81579
A_23_P164210	TBC1D3	0.0103478	1.65468
A_23_P217998	JAM3	0.0103985	-1.90799
A_24_P242132	NRBP2	0.0104136	1.73027
A_24_P320604	ARMC2	0.0104475	1.61139
A_23_P141415	MYCBPAP	0.0104516	2.57354
A_24_P234105	MGC10334	0.0104545	-1.70397
A_24_P191847	PTCD2	0.0104819	1.71163
A_23_P69652	GPR78	0.0104982	-1.83047
A_23_P468	C1orf114	0.0105372	2.0298
A_24_P535483	PRR17	0.010546	-1.70415
A_23_P153320	ICAM1	0.010555	-1.66708
A_23_P73150	TTC25	0.0105614	2.09848
A_23_P2692	COG3	0.0106879	1.62452
A_24_P170801	KIAA1833	0.0107377	1.73568
A_24_P46946	SOX17	0.0107393	-1.69237
A_23_P51729	GJA12	0.0108075	-1.57459
A_24_P153558	C14orf81	0.0108426	1.91491
A_32_P100464		0.0108437	-1.76408
A_23_P419150	VENTX	0.0108835	-2.01052
A_23_P218675	WFDC2	0.0108928	-3.28169
A_24_P345290		0.0109445	-1.8169
A_24_P55971	VEGFB	0.0109485	-1.54863
A_32_P20221		0.0110055	1.70388
A_23_P87346	HBD	0.0110091	2.5796
A_23_P414978	NUDT14	0.0110604	-1.88547
A_24_P937240		0.0111164	-1.94416
A_24_P401521		0.0111324	1.50927
A_32_P175077		0.0112071	2.01825
A_23_P107401	TIMP2	0.0112465	-1.51339
A_23_P117734	LYSMD4	0.0114054	-1.51748
A_24_P7121	NSUN7	0.0115049	2.47458
A_24_P786713		0.011516	1.81844
A_32_P105110		0.0115524	1.76307
A_23_P204947	GJB2	0.0115608	-3.42938
A_23_P165333	BIN1	0.0115875	-1.63423
A_24_P3804	C6orf26	0.0115949	1.61346
A_23_P203601	UCP3	0.0116355	1.61339
A_23_P406341	KIAA1914	0.0117474	-1.97428
A_24_P16606	ZFP41	0.0117536	1.5387
A_23_P212779	DKFZP564O0823	0.0117761	-1.85633
A_32_P226735		0.0118075	1.95742
A_23_P49310	ERN2	0.0118239	-1.50592
A_24_P414999	LAPTM4B	0.0118329	-2.44307
A_32_P76566		0.0118586	-1.56645
A_23_P115861	ZNF485	0.01186	1.58474
A_32_P109029	GPRC5C	0.0118977	-1.99559
A_23_P83007	C9orf150	0.0119352	2.04832
A_24_P230009		0.0119399	1.651
A_23_P108883	KCNK12	0.0119468	-1.72543
A_32_P3221		0.0119725	1.66049
A_24_P289178	C16orf74	0.0119999	-1.7932
A_23_P104522	NEBL	0.0120442	-1.72484
A_24_P174503	AMT	0.0121948	1.52951
A_23_P208158	DTNA	0.0122072	-1.98422
A_24_P489480	LOC220729	0.0122912	1.54906
A_24_P52801	OTUB1	0.0123067	-1.54296
A_24_P940218		0.0123186	1.62906
A_32_P200120		0.012351	1.50628
A_24_P859124		0.0123567	1.54109
A_32_P83305		0.0124991	1.52612
A_23_P43157	MYBL1	0.0125134	2.55412
A_24_P32790	YOD1	0.0125673	2.09301
A_23_P158925	GPR125	0.0126331	-1.80046
A_24_P936393		0.0126546	2.02883
A_32_P88817		0.0126686	1.65444
A_23_P254140	ARMC2	0.0126998	1.77624
A_24_P110601		0.0127267	-2.08939
A_32_P133564		0.0127464	3.53285
A_32_P79178		0.0127514	1.6057
A_23_P329261	KCNJ2	0.0127941	-1.69871
A_23_P13998	GOLGA2L1	0.0128018	1.53408
A_23_P166520		0.0128157	1.6627
A_32_P225052		0.0128204	2.04956
A_32_P92751		0.0129426	-1.98008
A_24_P341323	ZNF694	0.012943	1.53411
A_23_P339557	MLSTD2	0.0129447	1.92711
A_24_P270166	OS9	0.0130057	-1.50924
A_24_P94034	USP22	0.0130127	1.68474
A_23_P47885	LRIG3	0.0130259	-1.99733
A_23_P394836	C14orf173	0.0131402	-1.52808
A_23_P161998	HPX	0.013194	2.92558
A_23_P158231	APBA2	0.0132494	-1.62815
A_24_P566968		0.0133286	1.81052
A_23_P22224	EIF4EBP1	0.0133694	-1.90157
A_23_P97990	HTRA1	0.0134273	-2.19567
A_24_P228978	C1QTNF3	0.0135774	1.65629
A_24_P206343	MYO1G	0.0136261	-1.52903
A_32_P919718	TMEM105	0.0136752	-1.80384
A_24_P168494	CYP4F2	0.0137204	-1.63659
A_24_P928068	TAF15	0.0137661	1.73454
A_32_P97169	GPC6	0.0137979	-2.47968
A_32_P70818	PAX9	0.0138161	2.41303
A_32_P223747		0.0138209	1.9082
A_23_P70095	CD74	0.0138376	-1.89152
A_23_P112883	NRBP2	0.0139463	1.65849
A_23_P7512		0.0140005	1.50172
A_24_P323395	CRIM1	0.0140591	-1.94678
A_24_P933514		0.0140606	1.54751
A_24_P583225	LOC349114	0.0141079	1.68994
A_23_P356004	KCNIP3	0.014153	-1.75998
A_24_P180680	LAPTM4B	0.0141571	-2.26866
A_23_P373031	CACNA1C	0.0142019	-1.66005
A_23_P81103	SFRP2	0.0142388	-2.48056
A_32_P37943		0.0142556	-1.82183
A_23_P79482	CHN1	0.0143064	-1.76669
A_32_P8627		0.0143823	1.63623
A_23_P257144	PXDN	0.0144301	-1.85431
A_23_P33376	PCTK2	0.0145194	1.66006
A_24_P558141		0.0145804	1.61858
A_32_P91107		0.0146212	1.62614
A_32_P195255		0.0146233	-2.21239
A_23_P10591	METRNL	0.0146444	-1.55531
A_24_P636441	DCAKD	0.0147019	1.59599
A_23_P161644		0.0148018	1.64551
A_23_P30363	P4HA2	0.0148773	-1.54558
A_23_P134527	YKT6	0.014894	-1.51675
A_23_P119857	TTC32	0.0149108	1.7595
A_23_P55107	ULK2	0.014963	1.53141
A_24_P50390		0.0150072	1.60449
A_23_P154358	PROM2	0.0151158	-1.72886
A_23_P60189		0.0152068	1.63109
A_23_P109881	ITIH4	0.0152201	1.66774
A_23_P324278	ALAD	0.0152624	-1.69494
A_23_P111888	CTHRC1	0.015436	-2.1118
A_23_P167051	EVC	0.0154632	-1.58047
A_24_P317604	SLC37A3	0.0155058	1.65224
A_24_P66001	UCRC	0.0155063	1.53565
A_24_P944677		0.01555	1.84356
A_24_P412734	PRSS36	0.0155557	-2.15038
A_32_P75559		0.0155587	2.52926
A_24_P32411	CSPP1	0.0155877	1.76669
A_32_P73707		0.0156497	1.64535
A_23_P11005	ADAMTS7	0.0156836	-1.70047
A_32_P211080	LOC440248	0.0157004	1.72627
A_32_P206541	LOC642123	0.0157362	-1.94935
A_24_P161773	LOC648969	0.0157436	2.47737
A_23_P19095	SNX24	0.0158421	1.54794
A_24_P873659	MALAT1	0.0159361	-2.07791
A_23_P255418	SOX18	0.0159505	-1.50022
A_24_P282172	TRIP11	0.015968	1.63772
A_23_P327361	DMXL2	0.0159954	1.74803
A_24_P358667		0.0160212	1.93533
A_24_P478362		0.0160369	-1.64192
A_32_P18034		0.0160418	2.19103
A_23_P317591	SEMA3A	0.0160759	-1.75463
A_23_P149992	PDLIM1	0.0160829	-1.83603
A_32_P233749		0.0163158	2.28034
A_23_P38167	GPRC5C	0.0163667	-1.87572
A_24_P82106	MMP14	0.0163972	-2.06069
A_32_P84568		0.0164304	-2.31788
A_23_P158593	COL5A1	0.0164747	-2.20484
A_23_P117582	JDP2	0.0164835	-1.54055
A_32_P112223		0.0165937	1.7119
A_23_P257881		0.0166342	-1.58455
A_23_P420692	PPFIA4	0.0166528	2.29474
A_23_P108294	PPAP2C	0.0166752	-1.93606
A_23_P306956	ZNF566	0.0166971	1.57009
A_23_P97394	BCAR3	0.016749	1.64405
A_32_P184937		0.016766	-1.50054
A_23_P85004	DIAPH2	0.0167979	-1.58103
A_23_P60146	PDGFRL	0.0168225	-1.74704
A_24_P593120		0.0168421	1.87727
A_32_P125568		0.0168928	1.62701
A_23_P201551	VAV3	0.0168959	2.31211
A_24_P34632	PTMA	0.0169351	-1.63609
A_32_P335921	ROPN1L	0.0169455	2.35042
A_24_P30257	MYOD1	0.0169504	-1.59603
A_32_P158715	MTERFD2	0.0169717	1.55018
A_32_P116556	ZNF469	0.0169861	-2.05558
A_32_P169785		0.017109	-1.51455
A_23_P85218	SOX3	0.0171321	-1.61623
A_23_P41804	NKD2	0.0172094	-2.00723
A_24_P117301	MCM3APAS	0.0173177	1.77706
A_32_P42367		0.0173752	1.56938
A_24_P307712		0.0174486	1.84167
A_23_P44942		0.0175088	1.67136
A_23_P22398	C20orf133	0.0175209	2.16205
A_23_P2032		0.017589	1.72033
A_24_P799680		0.01762	3.06406
A_32_P179807		0.0176491	1.54258
A_23_P363936	HSPA4L	0.0177152	2.25354
A_23_P320250	MYOHD1	0.0177422	1.50424
A_32_P42253		0.0177921	1.66698
A_23_P310956	COL6A2	0.0177939	-1.92415
A_32_P201979	HECTD2	0.0178225	1.61939
A_23_P253350	C8orf4	0.0180077	-2.83109
A_32_P19382		0.018024	1.53699
A_23_P259462	FRAS1	0.0181224	3.61575
A_32_P170895		0.0181303	1.62396
A_23_P155666	ASAHL	0.0181389	-1.51577
A_32_P33802		0.0181529	-1.74055
A_23_P41599	PCDHB8	0.0182033	-1.85448
A_24_P230708	2'-PDE	0.0182728	1.59924
A_24_P944991	P18SRP	0.0183127	1.71858
A_32_P133402		0.0183451	-1.51761
A_24_P150580	RASL12	0.018404	1.5962
A_24_P50875	ANKHD1	0.0184963	1.58356
A_32_P51237	ANKRD38	0.0186592	-2.6918
A_24_P239664	BCKDHB	0.0187016	1.57388
A_23_P79842	PIGT	0.0187207	-1.609
A_32_P150449		0.0187282	1.72637
A_32_P146844		0.0188061	1.71517
A_24_P52189	C6orf206	0.0188354	-1.5157
A_23_P101505	KLK11	0.0188577	4.13563
A_23_P250347	CAMK4	0.0188893	2.71424
A_23_P363275	WDR66	0.0189422	2.0743
A_23_P134714	HRSP12	0.0190091	1.56717
A_23_P399797	DAMS	0.0190693	1.73968
A_24_P667838		0.0191078	1.56221
A_24_P751082		0.0191186	-1.5185
A_23_P102950	TSGA2	0.0191604	1.81459
A_24_P388860	OSMR	0.019168	2.08399
A_24_P51786	CCDC50	0.0191687	-1.61418
A_23_P19036	TNIP1	0.0192179	-1.60233
A_23_P171107	CCNB3	0.0192658	1.98857
A_23_P41054	PTPRG	0.0192724	-1.66595
A_32_P162797		0.0192832	1.78751
A_24_P235783	SF1	0.019329	1.71669
A_24_P268993	LEAP2	0.0194284	1.65753
A_23_P139881	CCND2	0.0194843	-1.60586
A_23_P17316	C20orf58	0.019659	-1.5795
A_23_P202773		0.0196692	-1.51833
A_24_P365129		0.0197233	-1.7756
A_23_P130995	FXYD5	0.0197507	-1.59485
A_23_P164316		0.0198159	1.59189
A_23_P348383	KIAA1345	0.0198175	-1.53754
A_23_P335920	RPS6KA2	0.0198303	-1.55724
A_23_P350005	FLJ25801	0.0198848	-1.63024
A_32_P225916		0.0198856	-1.51269
A_24_P548264		0.0198893	1.80124
A_24_P178148		0.0200241	-1.64262
A_23_P4536	EPB41L3	0.0200787	1.71622
A_23_P64129	HTATIP2	0.0200851	-1.67369
A_23_P83498	IGF2BP1	0.0200995	-1.68343
A_23_P207520	COL1A1	0.0201351	-1.67866
A_24_P247910	BDP1	0.0201486	1.66422
A_23_P318904	SERTAD4	0.0202609	-2.24814
A_23_P52797	TMPRSS5	0.0203014	1.52082
A_32_P195850	DPY19L2	0.0203649	2.00716
A_32_P396186	LOC256273	0.0205382	1.55415
A_23_P417237	FEM1C	0.0205479	1.64809
A_32_P123204		0.0205489	1.92624
A_32_P169550		0.0207901	-1.7771
A_24_P251962	PCDHB2	0.020814	-2.18502
A_23_P165828	ALS2CR8	0.0208213	1.69233
A_23_P103877	LRRC38	0.0208789	-1.67683
A_24_P639629		0.0209355	-1.55205
A_32_P20020		0.0209668	1.53522
A_24_P38276	FZD1	0.020978	-1.83836
A_23_P168916	CA1	0.0210016	1.81052
A_32_P161762	RUNX2	0.0210359	-1.88436
A_23_P25069	OVOS2	0.0210554	2.00249
A_23_P26865	MYH3	0.0211367	1.61053
A_23_P211028	NCAM2	0.0211904	2.25976
A_23_P70818	SMO	0.0212293	-1.80738
A_24_P322395	EGLN2	0.0212692	-1.61201
A_24_P123011	YWHAE	0.0213137	-1.51467
A_23_P208567		0.0213185	-1.91466
A_23_P77993	C1QL1	0.0213187	-1.5333
A_23_P202104	PPIF	0.0213431	1.62197
A_32_P22549		0.0214265	1.54008
A_23_P251499	PCOLCE	0.0214334	-1.62801
A_23_P95060	EPHB3	0.0214699	-1.70682
A_23_P157299	AEBP1	0.0215294	-1.96043
A_24_P934546	SFRP2	0.0216799	-2.11988
A_23_P326931	TTC18	0.0216836	2.07859
A_24_P896978		0.0217341	1.73316
A_24_P579984		0.021976	1.5799
A_23_P367899	EPOR	0.0220436	1.5678
A_23_P203391	ASRGL1	0.0221126	1.63478
A_23_P337934	FBLIM1	0.0221245	-1.58849
A_24_P368943	EVX1	0.022218	-1.53785
A_24_P68214	VIL1	0.0222396	-1.57827
A_32_P134556		0.0222555	-1.65193
A_24_P773958		0.0223135	1.74192
A_24_P251053	EFHD2	0.0223798	-1.55806
A_23_P27180	CCDC55	0.0224684	1.51096
A_23_P109636	LRIG1	0.0225868	1.65479
A_23_P86818	PEX16	0.0228548	-1.51179
A_24_P362805	GK5	0.022878	-1.5896
A_23_P200203	ECHDC2	0.022891	1.53805
A_23_P141974	TPM4	0.0229708	-1.52242
A_32_P121755		0.0229865	1.66776
A_32_P149011		0.0230046	-1.64827
A_23_P144796	PDLIM4	0.0230319	-1.66389
A_24_P551067		0.0233205	1.8011
A_24_P741529		0.0233932	1.87535
A_23_P418204	ZNF251	0.023452	1.77235
A_32_P204624		0.0235154	1.5131
A_23_P75470	SCYL1	0.023675	-1.59444
A_24_P263776	MST101	0.0237115	1.65187
A_23_P136964	RPGR	0.0237134	1.63503
A_24_P12660		0.0237289	1.54032
A_32_P215745		0.023733	-1.93948
A_23_P44674	CRIP1	0.0237485	-1.89786
A_24_P896373		0.0237697	1.62095
A_23_P7473	SH3TC2	0.0238026	1.88278
A_23_P114626	SERPINC1	0.0238472	2.18456
A_23_P105409	MAP3K12	0.0238694	1.52035
A_23_P346048	LOC440248	0.0239468	1.63141
A_24_P337104	OXTR	0.0239541	1.51098
A_23_P159865	UPRT	0.0240229	1.61892
A_24_P341106	LOC392545	0.0241118	1.72497
A_23_P353614	C8orf46	0.0241245	1.90028
A_32_P164246	FOXQ1	0.0241865	-2.00655
A_23_P3483	CACNA1H	0.0242005	-2.16174
A_23_P17998	HES1	0.0242047	-1.60757
A_23_P24414	EFEMP2	0.0242418	-1.70608
A_23_P350879	PRO2852	0.0242739	1.5531
A_23_P39251	LSDP5	0.024286	3.06012
A_24_P703674		0.0243482	1.78635
A_23_P141606	BLMH	0.0243589	1.66184
A_32_P151102	MSN	0.0245953	-1.61502
A_32_P131294		0.0246372	1.54523
A_23_P155453	UCN2	0.0247097	-1.54421
A_24_P67806	MTR	0.0247291	1.5141
A_32_P79515		0.0248479	1.64288
A_32_P28309		0.0248816	-1.51914
A_23_P418597	TNKS1BP1	0.0249515	-1.51583
A_32_P98356		0.0249783	-1.89891
A_24_P334130	FN1	0.0250012	-2.18061
A_24_P178175	GGT1	0.0251902	-1.54756
A_23_P131676	CXCR7	0.0252123	-1.97708
A_24_P248606	ACSL3	0.0252912	1.58387
A_24_P282377	DKFZp667E0512	0.025333	1.62027
A_23_P203475	PRKCDBP	0.0254279	-1.66682
A_23_P154688	SLC4A11	0.0254745	-1.90638
A_23_P133236	PCDHB14	0.0256035	-1.79845
A_23_P134237	RARRES2	0.0256106	-2.06282
A_24_P153754	C14orf108	0.0256602	1.97773
A_23_P381954	EPOR	0.0256918	1.5622
A_23_P409966	RAPH1	0.0257015	1.65298
A_23_P163079	GCH1	0.0258424	1.87521
A_23_P213375	PCDHB2	0.0258992	-2.33154
A_32_P222079	LOC389517	0.0258995	1.50748
A_23_P45955	TEKT2	0.0259415	2.34596
A_24_P40775	LRFN1	0.0259543	-1.64999
A_24_P36868	WDR26	0.0260644	1.5115
A_23_P88141	GPHN	0.0261168	1.58929
A_23_P132515	SIDT1	0.026219	-1.61471
A_32_P19294	GLT1D1	0.0262293	1.57333
A_24_P662177		0.0262916	1.82519
A_24_P519638	LHX4	0.0263682	1.53349
A_24_P59607	C17orf51	0.026407	-1.56977
A_23_P156327	TGFBI	0.0264094	-1.75925
A_23_P168974	SDCBP	0.0264152	1.63993
A_23_P301984	C8orf48	0.0264249	-2.82816
A_23_P134744	RNF122	0.0264298	-1.51838
A_24_P117053	LRFN3	0.0264399	-1.64137
A_23_P160466	SLC19A2	0.0267707	1.86702
A_32_P79763	ECAT8	0.0268283	3.21329
A_32_P190181		0.026843	1.73446
A_23_P426944	PAX9	0.0268751	1.6412
A_24_P85009		0.0269336	-2.354
A_24_P940426	QKI	0.0269701	-1.52746
A_23_P143694	SOX10	0.0269757	-1.50122
A_24_P208909	TRIM2	0.0269792	-1.79399
A_23_P153286	ZNF234	0.0270031	1.59863
A_24_P316430	NT5E	0.0270151	-2.03809
A_24_P371738	RPL37	0.0270166	1.57325
A_24_P38143	AHI1	0.0271597	1.63178
A_23_P74467	KIAA0907	0.0271688	1.56654
A_32_P76865		0.0272016	1.8823
A_23_P256033	EEF1A2	0.0272076	-2.43699
A_24_P930337		0.0272549	1.64403
A_24_P279121	MESP1	0.0272601	-1.64143
A_32_P107219	SSBP2	0.0272608	1.76927
A_24_P366994	ARHGDIA	0.0272877	-1.57633
A_24_P269779	CHST3	0.0273712	-1.57956
A_23_P155969	PLK4	0.0273899	1.67774
A_32_P158536		0.0274517	1.5733
A_24_P943484	AHI1	0.0274712	1.63702
A_32_P180435	LOC441257	0.0274908	1.52542
A_23_P108394		0.0275127	1.57741
A_23_P16673	CNN2	0.0275147	-1.63426
A_23_P200866	STMN1	0.0276677	1.59122
A_32_P122268	SYT15	0.0276736	1.5756
A_32_P192922	LOC157562	0.0277071	1.77935
A_23_P6596	HES1	0.0277174	-1.52514
A_24_P320796	FKBP9L	0.0277584	-1.57368
A_24_P76120		0.0277994	-1.94953
A_24_P684186		0.0278392	-1.86677
A_23_P159305	TAF15	0.0278408	1.61176
A_23_P15146	IL32	0.0278926	-1.60742
A_23_P107432	FLJ35934	0.0279396	1.891
A_24_P920366		0.027948	2.52195
A_24_P186379	C10orf125	0.0280175	-1.55659
A_24_P298360	LTBP3	0.0281105	-1.60543
A_24_P607107		0.0281387	-1.62405
A_23_P55990	NAPA	0.0281509	-1.59716
A_32_P229358		0.0281764	1.58456
A_24_P928637	ASAH1	0.0282045	1.70352
A_32_P93391		0.02822	-1.53525
A_32_P459533	FCHO1	0.028255	-1.61223
A_24_P383478	ESR1	0.0282641	-1.55642
A_23_P393598	CD276	0.0282716	-1.65939
A_24_P331918	COL6A1	0.0282789	-2.0697
A_32_P415151	WDR27	0.0282888	1.56389
A_23_P59582	SEMA3E	0.0283491	2.8707
A_23_P59637	DOCK4	0.0283722	-1.50402
A_23_P147647	SGCD	0.0283951	-1.93479
A_23_P92225	MUC20	0.0284738	1.85668
A_23_P212179	HRH1	0.0284869	-1.57456
A_24_P237328	MCAT	0.0285224	-1.84126
A_32_P149676		0.0285768	1.5485
A_23_P251043	C20orf39	0.0287341	-2.37606
A_23_P67771	BARD1	0.0288352	1.50617
A_23_P72387	AFAP	0.0290473	-1.53
A_23_P109427	GSTT2	0.0290929	1.98698
A_23_P114349	XAGE3	0.0291128	1.77182
A_23_P256694	MCM3APAS	0.0291158	1.62093
A_32_P233870		0.0291181	-1.63421
A_32_P28402	DKFZp667M2411	0.0291297	1.58165
A_24_P162073	BCR	0.0291439	-1.69415
A_32_P216122		0.0292271	1.6212
A_24_P410453	SYNE1	0.0292403	-1.70535
A_23_P357571	GSTT2	0.0292799	2.40609
A_23_P131139	DIRC1	0.0293012	-1.68383
A_23_P144999	RAPGEF6	0.0293223	1.59206
A_23_P58729	SLC34A1	0.029438	1.50491
A_23_P34126	BGN	0.0294949	-1.63511
A_24_P391591	LOC150759	0.0295383	1.96771
A_24_P823708	FAM91A2	0.0296174	-1.7215
A_32_P8371		0.0296414	1.58874
A_23_P36364	THY1	0.0298081	-1.58646
A_32_P131449		0.0298331	-1.94506
A_24_P324565	SCARB1	0.0298868	-1.50886
A_32_P194182		0.0299763	1.56189
A_32_P128781		0.0300379	1.56203
A_23_P108427		0.030055	-2.39427
A_32_P11230	LOC399744	0.0302235	1.68759
A_23_P77079	MYEF2	0.0303165	1.6584
A_23_P107775	MDAC1	0.0306186	1.96917
A_23_P315320	IL27	0.0307118	-1.92274
A_24_P123325		0.0309124	1.51024
A_32_P68533	FLJ13305	0.0310015	1.62847
A_23_P21990	SLC23A1	0.0310201	1.921
A_24_P302584	SOX11	0.031021	-2.15504
A_23_P255869	C9orf46	0.0310938	1.50072
A_32_P177040	LOC441257	0.0312273	1.64124
A_32_P40456		0.0312716	1.5384
A_23_P40240	CTSZ	0.0312853	-1.66696
A_32_P34881		0.031367	-2.17964
A_23_P131394	SLC16A14	0.0314296	-1.7991
A_24_P33667		0.0314487	1.51629
A_24_P654792		0.0315393	1.76664
A_23_P39154	ZNF345	0.0315935	1.58486
A_23_P87401	GDPD5	0.0316414	-1.61198
A_24_P160466	GPRIN1	0.0316559	-1.57868
A_23_P417415	ACOT11	0.0317226	-1.69551
A_23_P395438	HTRA3	0.0318614	-2.15776
A_23_P154849	OLIG1	0.0319595	2.48184
A_32_P229618	DLG2	0.0320385	1.87439
A_32_P67303		0.032053	2.14168
A_23_P163787	MMP2	0.0321548	-1.77305
A_23_P27515	PLD3	0.0322003	-1.53011
A_32_P116176		0.0323257	1.93941
A_23_P98002	CYP2E1	0.0324375	1.76103
A_23_P130376	FAM38B	0.0325037	-2.12509
A_24_P491087	CCT6AP1	0.0325207	1.59908
A_23_P62959	PHLDA3	0.0325391	-1.59214
A_23_P423074		0.0327996	2.13681
A_32_P145989	PRDM15	0.0328308	1.50841
A_23_P122152	PKD2L2	0.0328333	1.60383
A_24_P137501	SFRP2	0.0328795	-2.30889
A_23_P67748	RAB11B	0.0329357	-1.50386
A_23_P94800	S100A4	0.0329593	-1.57866
A_32_P220523		0.0330072	1.68831
A_24_P548274	MUC5AC	0.0330206	2.41794
A_32_P35486		0.033059	2.02857
A_23_P157117	CREB5	0.0331439	1.5095
A_23_P133606	SLC12A2	0.0331511	-2.06857
A_23_P27636	ZNF700	0.0331966	1.52728
A_23_P69586	FAT	0.0332093	-1.51568
A_23_P65918	ITPKA	0.0333283	-1.66719
A_23_P393099	TFF3	0.0333439	2.88465
A_23_P158406	PDE4D	0.0335381	1.97489
A_23_P120822	UPB1	0.0335915	1.51299
A_32_P23838	CYP4V2	0.033612	1.57196
A_23_P374944		0.0337177	-1.64148
A_23_P155624	AP2M1	0.0337227	-1.52669
A_23_P29257	H1F0	0.0337444	1.60241
A_23_P73809	LRCH2	0.0338529	-1.773
A_23_P19061	UBTD2	0.0339016	1.52941
A_23_P74349	NUF2	0.0339313	2.03129
A_32_P212258		0.0339941	1.60715
A_32_P122136	LOC150759	0.0340103	1.87639
A_24_P356930	CYP24A1	0.0341063	2.04999
A_23_P62768	TMEM54	0.0342123	-1.51908
A_32_P82907		0.0342715	-1.5071
A_32_P17145		0.0343825	1.56476
A_23_P9135	CNTNAP3	0.0345497	1.90658
A_24_P277934	COL1A2	0.0347744	-2.2579
A_24_P896619		0.0348528	1.69349
A_24_P322474	PDE4A	0.0348662	-1.71765
A_23_P2181	CYB5R2	0.0349966	-1.72947
A_24_P827794		0.0350416	1.70972
A_24_P219474	MGAT5B	0.035213	-1.86443
A_23_P149938		0.0352872	1.50261
A_23_P308519	SLC9A3R1	0.0353408	-1.87889
A_23_P28595	DLX2	0.0353873	2.28725
A_23_P359897	KIAA1718	0.0353918	1.55228
A_24_P344087	REC8L1	0.0355802	1.60358
A_23_P360605	KIAA0802	0.0356414	2.06547
A_24_P243741	ADAM22	0.035772	1.77198
A_24_P385739	EIF5A2	0.0357765	-1.57309
A_24_P847326	LOC440585	0.0358395	2.17627
A_24_P286687	ZDHHC2	0.0359019	-1.61317
A_23_P413285	KIAA1345	0.0359055	-1.75084
A_32_P34365		0.0359643	-1.93215
A_32_P185701		0.0359956	1.62271
A_23_P39574	FLJ39660	0.0360411	1.64181
A_23_P256470	NPY	0.036187	2.231
A_23_P215976	CCNE2	0.0361976	1.82838
A_23_P207632	ATP2A3	0.0362845	-1.98486
A_24_P67784	KIAA1666	0.0363564	-1.67495
A_23_P216522	C9orf127	0.0363758	-1.55055
A_32_P77665		0.0365327	1.50492
A_23_P152330	DOC2A	0.0365735	1.78558
A_23_P404730	SNX26	0.0367605	1.53462
A_24_P238525		0.0368909	1.61011
A_23_P55917	SYT3	0.0369315	-1.55972
A_23_P433588	EFNB3	0.0369376	1.51119
A_32_P36341	C6orf199	0.0370222	1.60225
A_23_P158380		0.0370648	1.5779
A_32_P198295		0.0371265	1.59158
A_32_P90468		0.0372363	1.6832
A_32_P67837		0.0372724	1.66152
A_23_P146058	ATP6V1C1	0.0373074	1.55039
A_24_P592871		0.0374006	1.68382
A_24_P196878		0.0374216	1.67957
A_32_P82189	FLJ13305	0.0374567	1.61508
A_24_P592591		0.0374682	1.56168
A_32_P99032		0.0375199	1.66199
A_23_P348253	FLJ23834	0.037527	3.25055
A_23_P427299		0.0376066	1.51033
A_23_P407614	PYDC1	0.0376702	-1.94363
A_24_P738130		0.0379808	1.80371
A_24_P101200	IMPAD1	0.0380203	1.56885
A_32_P231547		0.0381187	-2.04053
A_23_P16806	MGC10701	0.0382001	1.51871
A_23_P214091	LYPLA1	0.0382673	1.65961
A_23_P52939	SLC43A1	0.0382696	-1.55228
A_32_P41553	C1orf182	0.0382772	1.53026
A_24_P412036	SPAG8	0.0382911	1.82321
A_23_P306105	GALNT1	0.0383528	-1.55554
A_32_P27209		0.0383714	2.56824
A_32_P87191		0.0383807	1.9124
A_23_P82169	SOX4	0.038383	-1.53856
A_32_P49199		0.0384511	3.82337
A_23_P315571	RFTN1	0.0384688	-1.54545
A_32_P334492		0.0386477	1.64355
A_24_P387609	HBLD2	0.038692	1.52408
A_32_P130083		0.038715	1.71151
A_24_P306945	LOC441245	0.0388984	-1.8616
A_23_P148737	MYBPH	0.0389127	1.73817
A_23_P430068	PDPN	0.0389233	-1.92264
A_23_P97283	PAQR6	0.0389705	1.77028
A_23_P101407	C3	0.0389754	-1.78483
A_23_P250444	GJB1	0.0390047	-2.1609
A_23_P410224	C6orf52	0.0390923	1.83075
A_24_P6674	WDR31	0.0390977	1.56665
A_23_P334870	C6orf128	0.0391668	-1.69026
A_24_P883109	TYW1	0.0392996	1.50605
A_23_P22526	HEPH	0.0393029	-1.99209
A_32_P183022	ENAH	0.0393436	1.56942
A_24_P364838	SLC9A3R2	0.0394938	-1.70374
A_32_P220580		0.0396701	1.52057
A_23_P391198	RAB11FIP1	0.0400309	-2.03674
A_24_P238649		0.0400618	1.70914
A_32_P101039		0.0400898	1.62685
A_23_P216935	C9orf45	0.0401012	1.5495
A_23_P76078	IL23A	0.0401375	1.53966
A_23_P134204	NYD-SP18	0.0401871	2.23334
A_24_P827037	LRRC15	0.0402665	-2.59892
A_24_P170774	LRCH1	0.040309	-1.62522
A_24_P106522	FBXO9	0.0403421	1.53117
A_23_P148990	HMCN1	0.0404842	-2.0295
A_32_P159176		0.0405861	1.60624
A_24_P261169	SEMA4D	0.0406456	1.6461
A_32_P127501		0.0407134	1.51895
A_32_P201521	TMEM97	0.0407743	1.73107
A_23_P130735	SLC6A16	0.0408454	1.50388
A_23_P159211		0.0410646	1.61371
A_32_P154445		0.0412003	1.75685
A_23_P337689	WIT1	0.0412092	4.1557
A_23_P86917	FADD	0.0412151	-1.63023
A_23_P102611	WISP2	0.0412177	-2.2168
A_32_P59277		0.0414031	1.83042
A_23_P404667	BIK	0.0414331	-1.81904
A_32_P334340	LOC653483	0.0415694	-2.03466
A_23_P47991	THRAP2	0.0415699	1.56082
A_23_P6381	MN1	0.0415712	1.60011
A_24_P382130	CCDC55	0.041619	1.50083
A_32_P232523		0.041736	1.61172
A_24_P210675	NDE1	0.0418545	1.68034
A_23_P254654	CLIC3	0.042018	-1.6148
A_23_P84749		0.0420307	1.81171
A_24_P213494	PTPRE	0.0420383	-1.55529
A_24_P270971	LRRC48	0.0421713	1.81638
A_24_P930985		0.0423069	1.68583
A_24_P919364		0.0423884	1.50961
A_24_P914102		0.0424304	1.63296
A_24_P933138		0.0428604	1.61656
A_24_P64895		0.0429951	1.61144
A_24_P195286		0.0430961	1.71373
A_32_P157374		0.0431345	1.67065
A_32_P21459		0.0431579	1.52279
A_32_P29200		0.0432007	1.5849
A_24_P829156		0.0432167	1.50151
A_24_P890536	LOC728649	0.0432724	2.69129
A_32_P97496	LOC285908	0.0433994	1.56904
A_32_P67904	SYT15	0.0434502	1.5661
A_23_P36305	ATG16L2	0.0436966	1.52934
A_23_P101093	COPZ2	0.0438237	-1.61141
A_23_P129556	IL4R	0.043961	-1.52514
A_24_P136905		0.0439794	-1.56862
A_32_P154321		0.0439882	-1.86197
A_24_P35478	PARD3	0.0440612	-1.51906
A_32_P144852		0.044215	2.94072
A_23_P20566	TPM2	0.0442501	-1.59248
A_24_P297078	C20orf3	0.0444717	-1.54308
A_24_P330303	FRMD6	0.0445468	-1.64753
A_23_P310911	BLMH	0.0445925	1.53332
A_24_P418717	BMPR1A	0.0446346	1.50975
A_24_P373844		0.044707	-1.63764
A_32_P119174	CENPP	0.0449323	1.54062
A_32_P233256		0.0449477	-1.61418
A_32_P31744		0.0450849	1.64497
A_23_P88691	CHRNA5	0.045164	-2.21846
A_32_P189204	GAS2L3	0.0452035	1.57
A_24_P919640		0.0452509	1.67404
A_23_P38468	TAX1BP3	0.0453903	-1.5194
A_23_P59855	ZNF138	0.0454496	1.56148
A_23_P134366	ETV1	0.0454539	-1.50162
A_24_P403244	PILRB	0.0455815	1.55305
A_23_P311732	GNG12	0.045743	-1.53322
A_23_P412707	C14orf79	0.0457543	1.60135
A_24_P254705	ZNF695	0.0459519	1.87214
A_32_P45351	ZNF471	0.0463301	-2.24601
A_23_P167468	PRLR	0.04634	1.65216
A_24_P265274	COL1A2	0.0463461	-2.1518
A_23_P407992	CRAMP1L	0.0464053	1.56702
A_23_P63751	PRDX3	0.0464476	1.50777
A_23_P108673	TMEM166	0.0464527	-1.60171
A_23_P40108	COL9A3	0.0464899	-1.69326
A_32_P182394	ZNF77	0.046529	1.56129
A_32_P213661	CCDC122	0.0466112	-1.55695
A_32_P224449		0.0466526	1.57311
A_32_P141708		0.0466552	1.51986
A_32_P162524		0.0467917	-1.541
A_24_P453921	DPY19L1P1	0.0468382	1.56808
A_24_P788772		0.0469051	-1.74421
A_23_P34744	CTSK	0.0470596	-2.04422
A_23_P418046		0.0471739	1.53418
A_32_P227657		0.0471777	1.55239
A_24_P159916	SSBP4	0.0474122	-1.53589
A_23_P216215	MTFR1	0.0474573	1.8085
A_23_P376870	C14orf79	0.0474703	1.61305
A_23_P10391	COL5A2	0.0475288	-1.88324
A_24_P919283		0.0476422	1.79669
A_24_P167877	LOC440353	0.0476931	1.75983
A_24_P913056	PLEC1	0.047759	-1.51006
A_23_P110941	GSTA4	0.0479702	1.57174
A_23_P378364	PCDH7	0.0480034	-1.75806
A_23_P1782	CD82	0.0480288	-1.50149
A_23_P409553	PPM1A	0.0480443	1.52861
A_23_P85903	TLR5	0.0480736	1.5384
A_24_P732099	HBBP1	0.048175	-1.61158
A_23_P139104		0.0487043	-1.5171
A_23_P149153	PDE4DIP	0.0488204	-1.73414
A_32_P142943		0.0488438	1.53564
A_24_P330263	EDNRB	0.0488607	1.70427
A_32_P120454		0.0489563	1.64704
A_23_P5983	PLTP	0.0492016	-1.55741
A_23_P33277	BMP1	0.049264	-1.52013
A_23_P337262	APCDD1	0.0493887	-1.86192
A_23_P144916	GFPT2	0.0494851	-1.58436
A_24_P696924		0.0495466	1.63534
A_23_P339119	FLJ21963	0.0496156	-1.67136
A_23_P421843		0.0496262	-1.51968
A_24_P709377	LOC654433	0.0497797	-2.08022
A_24_P7950	VAV3	0.0498238	1.71648
A_32_P30760		0.0499161	-1.53385
A_23_P100660	SERPINF1	0.049918	-1.64225
A_32_P145010		0.0499685	-1.54946
A_32_P6344	MAP2K4	0.0499955	1.59045
