# Supplementary material for: RUNX1 prevents oestrogen-mediated AXIN1 suppression and β-catenin activation in ER-positive breast cancer
Source: Nat Commun. 2016 Feb 26;7:10751. doi: 10.1038/ncomms10751 (PMC4773428; doi:10.1038/ncomms10751)
Supplement: Supplementary Data 3 — The genes differentially expressed in ER-positive RUNX1-mutant tumors versus ER-positive tumors without RUNX1 mutations in both TCGA and the cohort of Ellis et al. and listed in Supplemental Data 1 and the Supplemental Data 2 respectively, were interrogated for common genes using venn diagram function in Partek Genomics Suite 6.4. [file ncomms10751-s4.xlsx]

## Sheet: S Table 3
Supplementary Data 3. 497 common genes differentially expressed in ER+ breast tumors with RUNX1 mutations in both TCGA and Ellis et.al. cohorts (FC>1.3)
Gene Symbols
ABAT	ATP8A2	CCDC19	CTHRC1	EPHB3
ABCC11	BEX1	CCDC80	CTNND2	EPO
ABCC8	BLVRA	CCNB1	CTSK	EYA2
ACSM1	BNC2	CCNE2	CXCL12	EYA4
ACTG2	BNIPL	CD1C	CYB561	FA2H
ACTL8	BSN	CDH1	CYB5R2	FAM101A
ADAM12	C10orf82	CDH11	CYP2A13	FAM38B
ADAM28	C11orf70	CDH18	CYP2J2	FAM59A
ADAMTS5	C14orf45	CDH7	CYP4F2	FAM77C
ADCY2	C15orf48	CDKN2D	CYP4F8	FAM79B
ADHFE1	C16orf74	CEACAM6	CYP4X1	FAM80A
ADRA2A	C1QTNF3	CFHR3	DACT3	FANK1
ADRA2C	C1QTNF5	CFI	DCN	FAP
AEBP1	C1S	CGA	DDC	FBLN1
AHR	C1orf113	CGNL1	DEPDC1	FBXO16
AK3L1	C1orf115	CH25H	DEPDC1B	FGF12
AK5	C1orf51	CHI3L2	DHRS2	FGF18
ALB	C20orf39	CHRD	DKFZP586H2123	FLJ12993
ALDH1A3	C21orf34	CHRNA5	DLX2	FLJ13305
ALOX12P2	C2orf32	CISH	DLX4	FLJ21062
ALOX15B	C3	CITED4	DMBT1	FLRT2
ANKRD35	C4orf31	CKAP2L	DNAJC1	FLRT3
ANKRD43	C5orf13	CLDN3	DOK5	FMO5
ANLN	C5orf23	COL16A1	DOK6	FUT5
APLP1	C6orf141	COL1A1	DPP4	FZD1
AQP11	C6orf165	COL1A2	DTNA	FZD8
AQP5	C8orf48	COL4A6	DUSP5	GAD1
ARID5A	C9orf86	COL5A2	E2F7	GADD45G
ASAH1	CA11	COL8A2	ECAT8	GALNT10
ASAHL	CACNA1D	CPZ	EEF1A1	GALNT5
ASPH	CACNA1H	CR2	EEF1A2	GALNTL1
ASPHD1	CALML4	CREB3L1	EGLN3	GAS1
ASRGL1	CAMP	CREB3L4	EGR3	GAS8
ATP2A3	CAPN13	CRYM	ELN	GCH1
ATP6V1C2	CBR3	CSAG1	EMP1	GFRA1
ATP6V1G2	CBS	CSTA	ENAH	GGTL3
GINS2	IGFBP5	LTF	NOV	PMP22
GJB1	IGKV1-5	LUM	NOVA1	POLR2K
GJB2	INSIG1	LYPD3	NPR3	PON3
GLIS3	IQCK	LYZL1	NPY1R	POSTN
GLT8D2	IRX2	MAOB	NR4A2	PPAPDC1A
GLTSCR2	ITGBL1	MAP9	NRXN3	PPP1R1B
GLYATL1	KBTBD11	MARVELD2	NTN4	PPP1R1C
GLYATL2	KCNE4	MATN3	NUSAP1	PRELP
GNG12	KCNK1	MDM2	OBFC2A	PRICKLE1
GNG4	KCNK12	MELK	OGDHL	PRKAR2B
GPR126	KIAA0574	MFGE8	OGN	PRLR
GPR161	KIAA1324L	MGAT5B	OLFM1	PRSS1
GPRIN1	KIAA1505	MGC24103	OLFML3	PRSS2
GREM2	KIAA1618	MGC4294	ONECUT2	PRSS36
GRPR	KIAA1666	MGC45438	PAGE2	PSD3
GSTA3	KIAA1909	MGST1	PAGE5	PTPLA
GSTP1	KIAA1913	MID1	PAPD5	PTPRT
GSTT1	KIF13B	MKRN3	PAQR5	PTTG3
GYLTL1B	KIF20A	MME	PAX9	PVALB
HERC6	KIT	MMP1	PCDH18	PYDC1
HGD	KLHL9	MMP2	PCSK1	RAB11FIP1
HIF1A	KLK10	MND1	PCSK5	RAB36
HIST1H1B	KLK11	MRPS30	PCSK6	RAB39B
HIST1H1D	KPNA2	MXRA5	PDCD4	RAI2
HIST1H2AL	KRT23	MYH3	PDE4B	RARRES2
HIST1H3H	KRT7	MYRIP	PDE8B	RASL11A
HIST1H4J	KRT8	NAP1L2	PDGFC	RDH10
HIST2H2BE	LDHC	NAP1L3	PDGFRL	RDM1
HLA-B	LGALS3BP	NDN	PDLIM1	RECQL4
HMCN1	LMNB1	NDP	PDLIM3	REEP6
HOXB3	LOC253012	NEFM	PDPN	RFX3
HOXB9	LOC285141	NEIL3	PDZD2	RHBG
HOXD3	LOC388335	NEK10	PDZK1	RNASE4
HPX	LOC493869	NELL2	PDZK1IP1	RNF138
HS6ST2	LOC541469	NETO2	PGR	RNF183
HSPA4L	LRAP	NFE2	PHYHD1	ROPN1L
HSPB1	LRIG1	NFIB	PLA2G2A	ROR2
HTATIP2	LRIG3	NFKBIZ	PLCB1	RORC
HTRA1	LRRC15	NIPA1	PLCB4	RPESP
ID4	LRRC17	NLRP2	PLCL1	RPL21
IFI6	LRRN1	NLRP5	PLEKHC1	S100A14
IGFALS	LSDP5	NME5	PLS1	S100A8
SAMD9L	SYTL2	WFDC2
SCD	TAF15	WISP1
SCD5	TFAP2B	WISP2
SCGB1D1	TFF1	WNT10B
SCRG1	TFF3	WNT3
SDCBP2	TFPI2	WNT4
SEMA3E	TGFB2	WNT5A
SERHL	TGFBR3	WWP1
SERPINA6	THBS2	ZBTB16
SERPINF1	TMEM105	ZDHHC11
SETD6	TMEM16B	ZFP2
SEZ6L2	TMEM26	ZFP37
SFRP2	TMEM28	ZFPM2
SGCD	TMEM54	ZMYND10
SIM2	TMEM98	ZMYND12
SIX2	TMPRSS3	ZNF177
SLC16A14	TNFRSF11B	ZNF239
SLC16A6	TNFRSF19	ZNF415
SLC1A1	TPD52L1	ZNF471
SLC35F3	TRIM29	ZNF485
SLC39A6	TRIM36	ZNF521
SLC40A1	TSHZ3	ZNF659
SLC44A3	TSPAN6	ZNF702
SLC4A4	TTC12
SLC6A4	TXLNB
SLC9A3R1	UBE2E3
SMO	UBE2S
SORBS2	UBL3
SORCS2	UBXD3
SOX5	UGCG
SPAG5	UGT2B11
SPANXD	UGT2B17
SPARC	UNC5B
SPINK1	UNC5CL
SPON1	VAV3
SPRED1	VCX2
SRPX	VCX3A
SSTR2	VPS45
ST6GAL2	VSNL1
STON1	VTCN1
SUSD3	WDR27
SYT13	WDR78
