# Supplementary material for: RUNX1 prevents oestrogen-mediated AXIN1 suppression and β-catenin activation in ER-positive breast cancer
Source: Nat Commun. 2016 Feb 26;7:10751. doi: 10.1038/ncomms10751 (PMC4773428; doi:10.1038/ncomms10751)
Supplement: Supplementary Data 4 — RUNX1 was knocked down in MCF7 cells using shRNAs targeting 3'UTR region of RUNX1. Gene expression profiling was generated on the Illumina HumanHT-12 v4 Expression Beadchip array. Raw data processing was performed using GenomeStudio (Illumina Inc). After background subtraction and quantile normalization the signal intensity values were exported to the Partek Genomics Suite{trade mark, serif} 6.4 (Partek, Inc.) using “Partek's Report Plug-in” option in the GenomeStudio software and differential expression was analyzed by one-way ANOVA. Genes differentially expressed in shRx1 expressing cells versus cells expressing non-specific short hairpin RNA (shNS) were analysed both in the absence and presence of estradiol. [file ncomms10751-s5.xlsx]

## Sheet: S Table 4
Supplementary Data 4. RUNX1 responsive genes in the presence and absence of estradiol (E2) in MCF7 cells (FC>1.5 p<0.05)
Responsive genes	Responsive genes	Responsive genes in both
in the absence of E2	in the presence of E2	presence and absence of E2
Gene Symbol	Gene Symbol	Gene Symbol
ABCB4	A1CF	ABCA12
ABCD4	A2M	ABCA5
ABCG1	AAA1	ABCC11
ABCG2	ACR	AGR2
ABP1	ADCY2	AGR3
ACBD7	AGXT	AK5
ACCN5	AHNAK2	ALDH1A3
ACER2	AKR1C2	ANTXR1
ACOT11	ALDH3B1	ARF3
ACSL4	ALOX15B	ASCL1
ADAMTS13	AMPD3	ATR
ADAT1	AMTN	BZW1
ADCYAP1	ANGPTL6	BZW2
AGAP1	ANO4	C10orf81
AJAP1	ANTXR2	C13orf15
AKAP12	ANXA1	C1QTNF6
AKAP14	ANXA2P1	C1QTNF9B
AKIRIN1	ANXA8	C21orf34
ALG11	ANXA8L2	C2orf28
ALOX12B	AP1S3	C7orf69
ALOX5	APOA2	C9orf152
ALPP	AQP10	CA12
ANGPTL1	ARHGAP28	CA2
ANKHD1	ARHGAP6	CALCR
ANKRD18A	ARHGEF4	CAPN13
ANKRD20A1	ARHGEF7	CCNE1
ANKRD20A3	ARID3C	CLIC3
ANKRD29	ARMCX3	CMBL
ANO7	ARPC1B	CR2
ANXA9	ASAH2	CST6
APBA2	ASRGL1	CSTA
APOD	ATAD5	CTGF
ARHGAP27	ATP2B2	DHRS2
ARID4B	ATP8B2	DIO2
ASXL3	ATXN2L	FAM9C
ATP13A5	AVPR1A	FHL2
B3GALT2	AXIN1	FSD2
BAGE5	BATF	GAL
BCL11A	BCAP29	GPM6A
BCL2	BEND2	GPRC5A
BDNF	BEND4	HS3ST3A1
BIN1	BNIPL	HSPB8
BIRC3	BOLA2	IGFBP5
BLZF1	C10orf10	IL17RC
BMS1P5	C10orf82	KIAA0100
BVES	C14orf165	KIAA1324
C10orf53	C14orf50	KIR2DL4
C11orf63	C15orf37	KLHL4
C14orf177	C17orf47	KLK11
C14orf70	C17orf81	KRT6A
C15orf59	C1GALT1C1	KRT6C
C15orf63	C1orf173	LACTB
C17orf91	C21orf59	LAMA3
C1orf105	C3orf17	LDB3
C1orf141	C5orf42	LDHAL6B
C1orf183	C6orf162	LIN7A
C20orf160	C6orf186	LMO3
C20orf194	C6orf223	LOC645431
C20orf195	C6orf62	MFSD2B
C2orf48	C7orf64	MFSD4
C4orf26	C7orf66	MUCL1
C5orf28	C9orf70	MYCN
C5orf39	CACNB4	NBPF9
C5orf60	CACNG7	NCRNA00099
C6orf15	CACNG8	NCRNA00173
C6orf170	CALCRL	NEDD8
C7orf41	CALHM1	NKX2-1
C8orf45	CALHM3	NLRP8
C9orf4	CAV1	NTN4
CABP1	CBFA2T3	P2RY13
CACHD1	CBLN4	PATE1
CACNA1G	CCDC79	PCSK6
CALB1	CCK	PDZK1
CALD1	CCNB3	PHF5A
CATSPER2	CCNG2	PHLDA1
CBFA2T2	CD180	PKIB
CC2D2B	CD1E	PPARG
CCDC102B	CD300C	PSG6
CCL26	CD8B	PVRL3
CD163L1	CDRT15P	RASD1
CD34	CDSN	RBPMS2
CD48	CDX4	RCAN1
CD74	CEBPE	RGS16
CD96	CES1	RUNX2
CDC42	CFHR3	S100A9
CDH18	CFHR4	SCGB2A1
CDH26	CHODL	SLC24A3
CDKN2B	CLECL1	SLC2A6
CDR1	CLIP3	SNORD16
CDRT1	CMTM5	ST6GALNAC4
CDY1B	CNGA3	SULF1
CEACAM20	COL6A2	TFF3
CER1	CRYBA1	TGFBI
CHRM1	CSE1L	TIMP4
CHRNA5	CSF3	TLE6
CKMT1A	CSF3R	TMEM127
CLDN1	CTH	TMEM50B
CLDN2	CTSZ	TNFRSF19
CLRN1	CXCR4	TNFRSF21
CNTN3	CYP39A1	UGT1A6
CNTN4	CYP4Z2P	UPK3B
COL1A2	DEFB108B	UPP1
CPM+A109:B1284	DKFZp686O1327	VTCN1
CPVL	DLL4	WISP2
CRABP1	DMPK	ZNF365
CRB1	DNHD1
CRCP	DOCK3
CREB1	DPP4
CRISP1	DSP
CRISP2	EDIL3
CRISPLD2	EED
CRYGC	ELK4
CSF2RA	ELOVL2
CST9L	EME2
CTAGE5	EPM2A
CXorf21	EPOR
CYLC2	ERC1
CYP4F3	ERCC1
CYP4F8	EXTL1
DCDC5	EYA1
DDX25	EYA2
DDX51	FABP5
DDX60	FAM110A
DDX60L	FAM169A
DEAF1	FAM5C
DEGS2	FANCM
DEM1	FBXL22
DENND2A	FGF2
DEPDC1	FGFR4
DGKA	FHL3
DHRS12	FOLH1B
DHRS3	FOXE1
DHRS7C	FOXP1
DMC1	FOXR1
DOCK8	FSTL5
DOK2	GAD1
DONSON	GAGE2E
DRD4	GDA
DUSP13	GDF15
DUSP19	GDF3
DZIP3	GFI1B
EID2B	GJA10
EMP1	GNA15
ENPP2	GNAI1
ENPP6	GNGT2
ENTPD4	GPM6B
EPAS1	GPR110
EPHA10	GPR123
ERCC8	GPRASP2
ERGIC1	GSPT2
ETV5	GSTTP2
EVC2	HBB
F13B	HDAC7
F9	HFE
FAM105A	HHIP
FAM115C	HMGA1
FAM151A	HOXB3
FAM154A	HTR2C
FAM175A	ID1
FAM181B	IFNA10
FAM21B	IFRD1
FAM40B	IGF2BP3
FAM47B	IL12RB1
FAM48A	IL16
FAM63A	INPP5A
FAM73A	ISLR
FAM75C1	ISM1
FAM90A7	ITGB3
FAM92A3	ITM2B
FAR2	ITPRIPL1
FBF1	JMJD1C
FBXO7	KCNK10
FGD3	KCNK2
FGF19	KIAA0748
FGF21	KIAA0889
FKBP14	KIAA1377
FLJ35946	KLF9
FLT3	KLK15
FREM1	KLK3
FRMD7	KLK6
FUT3	KLRC3
GABARAPL1	KRT16
GABBR1	KRT6B
GABBR2	KRTAP1-3
GABRB2	KRTAP13-1
GABRB3	KRTAP5-2
GALNT10	KRTAP5-3
GBP1	KSR2
GC	LBX1
GCNT7	LCE3E
GCOM1	LGALS7B
GLIS3	LGI1
GLRX	LGR6
GLYAT	LINGO2
GPC4	LMO7
GPER	LOC100130386
GPNMB	LOC100130776
GPR153	LOC100131289
GPR173	LOC144817
GPR34	LOC200726
GPR68	LOC283116
GPX5	LOC339535
GRB14	LOC387895
GREB1	LOC388692
GRHL3	LOC389043
GRID1	LOC401093
GRINL1A	LOC440895
GRIP2	LOC442459
GRIPAP1	LOC554223
GRPR	LOC653486
GSTA1	LOXL1
GUCY1A3	LPAR5
GZMA	LRIG1
HBII-52-45	LRRC34
HEMGN	LRRCC1
HEY2	LRRFIP2
HFE2	LY6H
HIST1H2BB	MAFB
HLA-F	MAFK
HMGA2	MAML1
HMGB4	MAP2K3
HMOX2	MAP2K6
HMP19	MBP
HNRNPAB	MCHR2
HNRNPU	MDFIC
HOPX	MGAT3
HOXA7	MGAT4B
HSD17B7	MINPP1
HSD3B2	MIR125A
HTA	MIR1912
HTATSF1	MIR203
ICAM4	MIR23A
IFIT1	MIR26A1
IFIT2	MIR32
IFIT3	MIR339
IFNA13	MIR429
IFNA4	MIR487A
IGF2	MIR603
IGFBP4	MIR611
IL15	MIR670
IL17REL	MIR7-3
IL18BP	MIR873
IL1RL1	MIR92B
IL1RN	MIR93
IL21R	MMP17
IL32	MOBP
ING1	MOCS2
ISG15	MORC1
ITPRIPL2	MRPL27
KCNA6	MS4A13
KCNE2	MSR1
KCNH6	MTUS1
KCNMB1	MUC1
KCNQ4	MVD
KCTD16	MYBBP1A
KIAA0408	MYCT1
KIAA0754	MYF6
KIAA1586	MYH8
KIAA1751	MYO1D
KIF21B	MYO7B
KIF26B	MYPN
KIF2B	NCCRP1
KLHDC2	NCKAP5
KLHL28	NCRNA00051
KLHL5	NFATC3
KLRC2	NFE2L3
KRAS	NHS
KRT80	NKAIN3
KRT86	NOD1
KRTAP3-1	NOD2
KRTAP3-2	NOX1
KRTAP5-1	NPM1
L1CAM	NPY
LANCL3	NR5A2
LAPTM5	NSUN7
LARP6	NTRK1
LCE1A	NUDT8
LCK	NXNL2
LDLRAD3	NYNRIN
LEP	OCLN
LHB	OGN
LIN28B	OLFM4
LMO2	OR11A1
LMOD3	OR13C9
LOC100128098	OR14A16
LOC100128126	OR1L4
LOC100128714	OR1L6
LOC100129213	OR2A2
LOC100129269	OR2T10
LOC100130155	OR2T4
LOC100144604	OR4F17
LOC255167	OR51A2
LOC283547	OR51A4
LOC283585	OR51B5
LOC284379	OR51L1
LOC339240	OR51Q1
LOC389765	OR52I2
LOC399753	OR5D18
LOC401097	OR6B1
LOC441617	OR6C74
LOC645513	OR6C76
LOC645676	OR6N2
LOC728558	OR8H1
LOC729234	OR8J1
LOC731275	ORMDL3
LPAL2	OTOF
LRRC29	OTOR
LRRFIP1	PACRG
LRRN2	PAGE2
LRRN4CL	PAQR5
MAGEA10	PAQR6
MAK	PCA3
MAMDC2	PCDHA2
MAML2	PCGF3
MAPK8	PDAP1
MAPK8IP2	PDE10A
MATN4	PDE7B
MAX	PDLIM2
MB	PDP2
MCART1	PDZD3
MDK	PGK2
MEIS2	PHYHIPL
MEN1	PI3
MFAP2	PILRA
MFAP3L	PIWIL4
MGC23270	PKP1
MGC3771	PLA2G4E
MGLL	PLCB3
MIPEP	PLLP
MIR1224	PMP22
MIR1227	POLR2J4
MIR1251	PON3
MIR138-1	POTEA
MIR15A	POU2AF1
MIR2052	POU3F1
MIR412	PPIB
MIR521-2	PPIF
MIR608	PPP1R3B
MIR614	PPP2R1B
MIR644	PPP3R2
MIR802	PRAMEF5
MIR9-3	PROM1
MMD	PRR5
MSRB3	PRRX1
MUC12	PSG3
MYADM	PSG4
MYD88	psiTPTE22
N4BP2	PSMB8
NDST4	PTCRA
NEU4	PTGS1
NIPAL1	PTH2
NKAIN4	PTPRA
NKX2-6	PTPRT
NLRP12	PUS10
NLRP5	PVALB
NOX4	QRICH2
NPR2	RBMS3
NR4A1	RCBTB2
NRG1	RCN1
NUMA1	RCOR2
NUP98	RGPD6
OAS1	RGS22
OAS2	RHOBTB3
OAS3	RHOXF2B
OASL	RNF148
OBP2A	RNF165
OBSCN	RNF19A
OLAH	ROPN1B
OR10Q1	RPL13AP3
OR10Z1	RPL32
OR13G1	RPRM
OR13J1	RSU1
OR1N2	RUNX1
OR1S2	RUVBL1
OR4C3	RXFP3
OR5AC2	S100A1
OR5M3	S100A13
OR7D2	S100A4
OR9G1	S100A7L2
OSBPL7	SCAND2
OSBPL9	SCARF1
OTOP1	SCARF2
PAEP	SCMH1
PARP9	SEC14L5
PAX2	SERHL
PCDHA3	SERPINA1
PCDHB19P	SETD7
PCDHGA1	SFTA1P
PCDHGA10	SGK1
PCDHGA4	SIGLEC6
PCDHGB7	SIGLEC8
PDCD4	SLC22A12
PDE5A	SLC28A1
PDLIM1	SLC2A10
PFKFB2	SLC2A13
PGA5	SLC30A4
PGLYRP4	SLC40A1
PGM5P2	SLC45A2
PHLDA2	SLC4A9
PIK3R1	SLCO1B1
PLAC8	SMC2
PLAG1	SMN1
PLD2	SNCB
PLIN5	SNORA71C
PLS3	SNORD10
PLSCR1	SNORD18B
PNCK	SNORD19
POFUT1	SNORD20
POLD3	SOCS2
POT1	SOX7
POU4F2	SPAST
PPA2	SPEF2
PPEF1	SPRR2D
PPM1K	SPTA1
PPP4R4	SSX6
PRAMEF13	ST3GAL4
PRKAA2	ST6GALNAC2
PRKAR1A	ST8SIA4
PRPF40B	ST8SIA6
PRSS16	STAR
PRSS23	STARD8
PSG9	STMN2
PTBP2	STON2
PTER	STXBP1
PTP4A2	SVOP
PTPN2	SYNGR1
PTPN22	SYNPO2
QPCT	SYNPR
QPRT	SYTL4
QRFPR	T
RAB3A	TAF11
RAD17	tAKR
RAD51AP2	TAS2R1
RAET1E	TBRG1
RAI14	TBX22
RAMP3	TBX5
RAP2B	TCEB3B
RCN2	TCF7
REG3G	TCP10
RFPL4B	TCTE1
RFWD2	TDRD9
RFX6	TFAMP1
RGNEF	TG
RGS3	TGM2
RGS8	THOC3
RHOXF1	TM4SF19
RIBC1	TMEM130
RNASEH2C	TMEM211
RNF6	TMEM26
ROBO2	TMEM64
RPS6KA2	TNFRSF8
RSPH10B2	TNNC2
RTN4	TNNT3
S100A14	TNRC6C
SAMD4A	TP53TG3
SCG3	TRDN
SCN1B	TRIM16
SCN3B	TRIM4
SCRT1	TRIM49
SDCBP2	TRIM69
SDF2	TRIM78P
SELE	TSC22D3
SELENBP1	TUBA3C
SELL	TWIST1
SEMA4G	TYRO3P
SEMA5A	UGT2A2
SENP6	UGT2B15
SERAC1	UGT2B17
SERHL2	UNC5CL
SF3B3	UNC5D
SHF	USH2A
SHROOM4	USP50
SIK1	VAC14
SIRPA	VCX2
SLAIN2	VPREB1
SLC10A4	WAPAL
SLC11A1	WDR31
SLC22A3	WDR5
SLC2A12	WWP1
SLC31A2	XAGE2
SLC32A1	XCR1
SLC45A3	ZAP70
SLC4A4	ZC3H12D
SLC5A10	ZCCHC4
SLC6A14	ZNF174
SLC9A9	ZNF333
SLIT1	ZNF567
SLMO2	ZNF71
SMAD3	ZNF720
SNAI2	ZNF740
SNORA53	ZNF764
SNORA56	ZNF781
SNORD113-2	ZP2
SNORD116-4	ZRSR2
SNORD70
SOCS7
SOX2
SP5
SP8
SPACA5B
SPARCL1
SPG21
SPRED3
SPRR3
SPTB
SPTLC1
SSTR2
SSX3
ST3GAL2
SUMO1P1
SYNC
TAF6
TAOK3
TDP1
TEX15
TFCP2
TGFB2
TGIF1
TIMP2
TLR2
TM7SF4
TMEM140
TMEM14E
TMEM158
TMEM17
TMEM220
TMPRSS2
TNC
TNFSF14
TPD52L1
TREML3
TRIM13
TRIM40
TRIM54
TRIM58
TRIML2
TSPAN15
TSPAN32
TTC9
TTF1
TTTY18
TTTY8
TTYH1
UBE2C
UBE2D3
UBQLN3
UPK3A
UPP2
USP44
USP46
USP49
VARS
VAV3
VPS13D
VSIG8
VSTM1
WDR1
WDR47
WDR65
WFDC2
WNT9A
WSCD2
XGPY2
YRDC
ZACN
ZBED3
ZHX1
ZKSCAN5
ZMYM6
ZNF394
ZNF430
ZNF439
ZNF503
ZNF517
ZNF575
ZNF577
ZNF578
ZNF618
ZNF624
ZNF678
ZNF69
ZNF738
ZNF765
ZNF831
ZPBP2
